# Supplementary material for: Benzene-1,3,5-triyl tris­(2,2-dimethyl­propanoate)
Source: Acta Crystallogr Sect E Struct Rep Online. 2009 Nov 28;65(Pt 12):o3280. doi: 10.1107/S1600536809050028 (PMC2971883; doi:10.1107/S1600536809050028)
Supplement: Supplementary file 1 [file e-65-o3280-sup1.cif]

##############################################################################
###                                                                        ###
###        Electronic paper (Acta Crystallographica Section E)             ###
###                                                                        ###
##############################################################################
#                                                                            #
# This CIF contains the data in a paper accepted for publication in Acta     #
# Crystallographica Section E. It conforms to the requirements of Notes      #
# for Authors for Section E, and has been peer reviewed under the auspices   #
# of the IUCr Commission on Journals.                                        #
#                                                                            #
# Full details of the Crystallographic Information File format               #
# are given in the paper "The Crystallographic Information File (CIF):       #
# a New Standard Archive File for Crystallography" by S. R. Hall, F. H.      #
# Allen and I. D. Brown [Acta Cryst. (1991), A47, 655-685].                  #
#                                                                            #
# The current version of the core CIF dictionary is obtainable from          #
# ftp://ftp.iucr.org/pub/cif_core.dic. The current version number is 2.4.    #
#                                                                            #
# Software is freely available for graphical display of the structure(s) in  #
# this CIF.  For information consult the CIF home page http://www.iucr.org/  #
# cif/home.html                                                              #
#                                                                            #
# This file may be used for bona fide research purposes within the           #
# scientific community so long as proper attribution is given to the journal # 
# article from which it was obtained.                                        #
#                                                                            #
##############################################################################
                                             
data_I
_audit_creation_method     'SHELXL-97 and CrysAlisPro RED'
_chemical_name_systematic
;
Benzene-1,3,5-triyl tris(2,2-dimethylpropanoate)
;
_chemical_name_common     'Compound 2'
_chemical_formula_moiety     'C21 H30 O6'
_chemical_formula_sum     'C21 H30 O6'
_chemical_formula_structural     '1,3,6-tris-(trimethylacetoxy)-benzene'
_chemical_formula_iupac     'C21 H30 O6'
_chemical_formula_weight     378.45
_chemical_melting_point     ?
_symmetry_cell_setting     Triclinic
_symmetry_space_group_name_H-M     'P -1'
_symmetry_space_group_name_Hall     '-P 1'
loop_
    _symmetry_equiv_pos_as_xyz
    'x, y, z'
    '-x, -y, -z'
_cell_length_a     9.4812(3)
_cell_length_b     10.6885(3)
_cell_length_c     11.4799(3)
_cell_angle_alpha     91.138(2)
_cell_angle_beta     97.649(3)
_cell_angle_gamma     111.624(3)
_cell_volume     1068.87(5)
_cell_formula_units_Z     2
_cell_measurement_reflns_used     ?
_cell_measurement_theta_min     ?
_cell_measurement_theta_max     ?
_cell_measurement_temperature     140.0(10)
_exptl_crystal_description     plate
_exptl_crystal_colour     colourless
_exptl_crystal_size_max     0.65
_exptl_crystal_size_mid     0.32
_exptl_crystal_size_min     0.15
_exptl_crystal_density_diffrn     1.176
_exptl_crystal_density_meas     ?
_exptl_crystal_density_method     'not measured'
_exptl_crystal_F_000     408
_exptl_absorpt_coefficient_mu     0.085
_exptl_absorpt_correction_type     multi-scan
_exptl_absorpt_process_details
;
(CrysAlisPro RED; Oxford Diffraction, 2008)
;
_exptl_absorpt_correction_T_min     0.920
_exptl_absorpt_correction_T_max     1.059
_exptl_special_details
;
 CrysAlisPro RED, Oxford Diffraction Ltd., Version 1.171.32.24
 Empirical absorption correction using spherical harmonics,
  implemented in SCALE3 ABSPACK scaling algorithm.
;
_diffrn_ambient_temperature     140.0(10)
_diffrn_radiation_type     'Mo-K\a'
_diffrn_radiation_wavelength     0.71073
_diffrn_radiation_source     'Enhance (Mo) X-ray Source'
_diffrn_radiation_monochromator     'graphite'
_diffrn_measurement_device_type     'Oxford Diffraction Xcalibur 3/CCD'
_diffrn_measurement_method     'Thin-slice \f and \w scans'
_diffrn_detector_area_resol_mean     16.0050
_diffrn_reflns_number     26503
_diffrn_reflns_av_R_equivalents     0.0376
_diffrn_reflns_av_sigmaI/netI     0.0349
_diffrn_reflns_theta_min     3.16
_diffrn_reflns_theta_max     30.00
_diffrn_reflns_theta_full     30.00
_diffrn_measured_fraction_theta_max     0.997
_diffrn_measured_fraction_theta_full     0.997
_diffrn_reflns_limit_h_min     -13
_diffrn_reflns_limit_h_max     13
_diffrn_reflns_limit_k_min     -15
_diffrn_reflns_limit_k_max     15
_diffrn_reflns_limit_l_min     -16
_diffrn_reflns_limit_l_max     16
_refine_special_details
;
Refinement of <i>F</i>^2^ against ALL reflections. The weighted <i>R</i>-factor
<i>wR</i> and goodness of fit <i>S</i> are based on <i>F</i>^2^, conventional
<i>R</i>-factors <i>R</i> are based on <i>F</i>, with <i>F</i> set to zero for
negative <i>F</i>^2^. The threshold expression of <i>F</i>^2^ >
\s(<i>F</i>^2^) is used only for calculating <i>R</i>-factors(gt) <i>etc</i>.
and is not relevant to the choice of reflections for refinement.
<i>R</i>-factors based on <i>F</i>^2^ are statistically about twice as large
as those based on <i>F</i>, and <i>R</i>- factors based on ALL data will be
even larger.
;
_reflns_number_total     6205
_reflns_number_gt     4605
_reflns_threshold_expression     I>2\s(I)
_refine_ls_structure_factor_coef     Fsqd
_refine_ls_matrix_type     full
_refine_ls_R_factor_all     0.0698
_refine_ls_R_factor_gt     0.0466
_refine_ls_wR_factor_gt     0.1247
_refine_ls_wR_factor_ref     0.1320
_refine_ls_goodness_of_fit_ref     1.084
_refine_ls_restrained_S_all     1.084
_refine_ls_number_reflns     6205
_refine_ls_number_parameters     244
_refine_ls_number_restraints     0
_refine_ls_hydrogen_treatment     constr
_refine_ls_weighting_scheme     calc
_refine_ls_weighting_details
         'calc w=1/[\s^2^(Fo^2^)+(0.0693P)^2^+0.1174P] where P=(Fo^2^+2Fc^2^)/3'
_atom_sites_solution_hydrogens     geom
_atom_sites_solution_primary     direct
_atom_sites_solution_secondary     difmap
_refine_ls_shift/su_max     0.000
_refine_ls_shift/su_mean     0.000
_refine_diff_density_max     0.653
_refine_diff_density_min     -0.336
_refine_ls_extinction_method     none
_refine_ls_extinction_coef     ?
loop_
    _atom_type_symbol
    _atom_type_description
    _atom_type_scat_dispersion_real
    _atom_type_scat_dispersion_imag
    _atom_type_scat_source
    'C' 'C' 0.0033 0.0016
                         'International Tables Vol C Tables 4.2.6.8 and 6.1.1.4'
    'H' 'H' 0.0000 0.0000
                         'International Tables Vol C Tables 4.2.6.8 and 6.1.1.4'
    'O' 'O' 0.0106 0.0060
                         'International Tables Vol C Tables 4.2.6.8 and 6.1.1.4'
_computing_data_collection
;
CrysAlisPro CCD (Oxford Diffraction, 2008)
;
_computing_cell_refinement
;
CrysAlisPro RED (Oxford Diffraction, 2008)
;
_computing_data_reduction
;
CrysAlisPro RED (Oxford Diffraction, 2008)
;
_computing_structure_solution     'SHELXS97 (Sheldrick, 2008)'
_computing_structure_refinement     'SHELXL97 (Sheldrick, 2008)'
_computing_molecular_graphics     'ORTEP-3 (Farrugia, 1997)'
_computing_publication_material     'SHELXL97 (Sheldrick, 2008)'
loop_
    _atom_site_type_symbol
    _atom_site_label
    _atom_site_fract_x
    _atom_site_fract_y
    _atom_site_fract_z
    _atom_site_U_iso_or_equiv
    _atom_site_adp_type
    _atom_site_calc_flag
    _atom_site_refinement_flags
    _atom_site_occupancy
    _atom_site_disorder_assembly
    _atom_site_disorder_group
    C C1 0.27936(13) 0.48381(12) 0.50299(10) 0.0183(2) Uani d . 1 . .
    C C2 0.39408(13) 0.61026(12) 0.50434(10) 0.0187(2) Uani d . 1 . .
    H H2 0.3990 0.6620 0.4397 0.022 Uiso calc R 1 . .
    C C3 0.50064(13) 0.65635(11) 0.60527(10) 0.0185(2) Uani d . 1 . .
    C C4 0.49732(13) 0.58123(12) 0.70237(10) 0.0193(2) Uani d . 1 . .
    H H4 0.5708 0.6140 0.7693 0.023 Uiso calc R 1 . .
    C C5 0.38065(13) 0.45569(12) 0.69610(10) 0.0183(2) Uani d . 1 . .
    C C6 0.26969(13) 0.40486(12) 0.59784(10) 0.0191(2) Uani d . 1 . .
    H H6 0.1914 0.3206 0.5956 0.023 Uiso calc R 1 . .
    O O1 0.17567(10) 0.42434(8) 0.40037(7) 0.02236(19) Uani d . 1 . .
    C C11 0.08728(12) 0.49094(12) 0.34944(10) 0.0182(2) Uani d . 1 . .
    O O11 0.08760(11) 0.59371(9) 0.39219(8) 0.0276(2) Uani d . 1 . .
    C C12 -0.01207(13) 0.41230(12) 0.23672(10) 0.0194(2) Uani d . 1 . .
    C C13 -0.14944(15) 0.29840(14) 0.27447(13) 0.0293(3) Uani d . 1 . .
    H H13A -0.2155 0.2458 0.2058 0.044 Uiso calc R 1 . .
    H H13B -0.2056 0.3368 0.3178 0.044 Uiso calc R 1 . .
    H H13C -0.1129 0.2416 0.3234 0.044 Uiso calc R 1 . .
    C C14 0.07752(16) 0.35349(16) 0.16576(12) 0.0313(3) Uani d . 1 . .
    H H14A 0.0122 0.3041 0.0955 0.047 Uiso calc R 1 . .
    H H14B 0.1123 0.2940 0.2125 0.047 Uiso calc R 1 . .
    H H14C 0.1644 0.4254 0.1447 0.047 Uiso calc R 1 . .
    C C15 -0.06716(15) 0.50707(14) 0.16204(11) 0.0272(3) Uani d . 1 . .
    H H15A -0.1303 0.4582 0.0908 0.041 Uiso calc R 1 . .
    H H15B 0.0199 0.5802 0.1427 0.041 Uiso calc R 1 . .
    H H15C -0.1257 0.5423 0.2057 0.041 Uiso calc R 1 . .
    O O3 0.62184(10) 0.78028(9) 0.60186(8) 0.0246(2) Uani d . 1 . .
    C C31 0.63776(14) 0.88421(12) 0.67938(11) 0.0236(2) Uani d . 1 . .
    O O31 0.55553(14) 0.87315(11) 0.75191(10) 0.0443(3) Uani d . 1 . .
    C C32 0.77047(16) 1.01112(13) 0.65958(12) 0.0296(3) Uani d . 1 . .
    C C33 0.9154(2) 0.9794(2) 0.6641(3) 0.0782(8) Uani d . 1 . .
    H H33A 0.9998 1.0594 0.6518 0.117 Uiso calc R 1 . .
    H H33B 0.8997 0.9103 0.6036 0.117 Uiso calc R 1 . .
    H H33C 0.9379 0.9487 0.7397 0.117 Uiso calc R 1 . .
    C C34 0.7314(3) 1.05974(18) 0.54077(15) 0.0601(6) Uani d . 1 . .
    H H34A 0.8148 1.1401 0.5277 0.090 Uiso calc R 1 . .
    H H34B 0.6400 1.0790 0.5397 0.090 Uiso calc R 1 . .
    H H34C 0.7147 0.9909 0.4797 0.090 Uiso calc R 1 . .
    C C35 0.7955(3) 1.11854(17) 0.75681(16) 0.0604(6) Uani d . 1 . .
    H H35A 0.8793 1.1992 0.7450 0.091 Uiso calc R 1 . .
    H H35B 0.8189 1.0867 0.8317 0.091 Uiso calc R 1 . .
    H H35C 0.7040 1.1378 0.7553 0.091 Uiso calc R 1 . .
    O O5 0.37241(10) 0.38397(9) 0.79761(7) 0.02357(19) Uani d . 1 . .
    C C51 0.39004(16) 0.26392(14) 0.79296(11) 0.0259(3) Uani d . 1 . .
    O O51 0.40977(19) 0.21582(13) 0.70459(10) 0.0585(4) Uani d . 1 . .
    C C52 0.38396(14) 0.20385(13) 0.91138(10) 0.0224(2) Uani d . 1 . .
    C C53 0.54114(17) 0.27468(17) 0.98640(13) 0.0378(3) Uani d . 1 . .
    H H53A 0.5411 0.2383 1.0622 0.057 Uiso calc R 1 . .
    H H53B 0.5625 0.3696 0.9963 0.057 Uiso calc R 1 . .
    H H53C 0.6185 0.2606 0.9479 0.057 Uiso calc R 1 . .
    C C54 0.26045(17) 0.22568(16) 0.97295(12) 0.0328(3) Uani d . 1 . .
    H H54A 0.2584 0.1866 1.0476 0.049 Uiso calc R 1 . .
    H H54B 0.1622 0.1835 0.9247 0.049 Uiso calc R 1 . .
    H H54C 0.2833 0.3207 0.9852 0.049 Uiso calc R 1 . .
    C C55 0.3493(2) 0.05325(15) 0.89167(14) 0.0373(3) Uani d . 1 . .
    H H55A 0.3453 0.0137 0.9661 0.056 Uiso calc R 1 . .
    H H55B 0.4285 0.0404 0.8547 0.056 Uiso calc R 1 . .
    H H55C 0.2522 0.0108 0.8418 0.056 Uiso calc R 1 . .
loop_
    _atom_site_aniso_label
    _atom_site_aniso_U_11
    _atom_site_aniso_U_22
    _atom_site_aniso_U_33
    _atom_site_aniso_U_12
    _atom_site_aniso_U_13
    _atom_site_aniso_U_23
    C1 0.0195(5) 0.0191(5) 0.0172(5) 0.0095(4) -0.0006(4) -0.0011(4)
    C2 0.0228(5) 0.0182(5) 0.0171(5) 0.0094(4) 0.0044(4) 0.0031(4)
    C3 0.0178(5) 0.0159(5) 0.0210(5) 0.0047(4) 0.0051(4) -0.0007(4)
    C4 0.0193(5) 0.0216(6) 0.0176(5) 0.0090(4) 0.0008(4) -0.0011(4)
    C5 0.0233(5) 0.0192(5) 0.0158(5) 0.0112(4) 0.0047(4) 0.0040(4)
    C6 0.0199(5) 0.0156(5) 0.0215(5) 0.0063(4) 0.0028(4) 0.0017(4)
    O1 0.0258(4) 0.0196(4) 0.0206(4) 0.0107(3) -0.0062(3) -0.0025(3)
    C11 0.0172(5) 0.0191(5) 0.0181(5) 0.0063(4) 0.0028(4) 0.0038(4)
    O11 0.0308(5) 0.0224(5) 0.0299(5) 0.0139(4) -0.0048(4) -0.0043(4)
    C12 0.0195(5) 0.0225(6) 0.0164(5) 0.0090(4) 0.0002(4) 0.0000(4)
    C13 0.0239(6) 0.0247(6) 0.0324(7) 0.0024(5) 0.0000(5) -0.0002(5)
    C14 0.0347(7) 0.0423(8) 0.0219(6) 0.0220(6) 0.0007(5) -0.0054(5)
    C15 0.0291(6) 0.0305(7) 0.0218(6) 0.0131(5) -0.0027(5) 0.0036(5)
    O3 0.0235(4) 0.0191(4) 0.0259(4) 0.0005(3) 0.0085(3) -0.0015(3)
    C31 0.0275(6) 0.0184(6) 0.0225(6) 0.0065(5) 0.0019(5) 0.0025(4)
    O31 0.0604(7) 0.0248(5) 0.0460(6) 0.0066(5) 0.0302(6) -0.0023(5)
    C32 0.0330(7) 0.0183(6) 0.0305(7) 0.0016(5) 0.0037(5) 0.0041(5)
    C33 0.0305(9) 0.0388(11) 0.153(2) -0.0027(8) 0.0166(12) 0.0135(13)
    C34 0.0894(15) 0.0306(9) 0.0339(9) -0.0049(9) -0.0011(9) 0.0123(7)
    C35 0.0897(15) 0.0251(8) 0.0400(9) -0.0093(9) 0.0119(10) -0.0039(7)
    O5 0.0359(5) 0.0216(4) 0.0175(4) 0.0152(4) 0.0052(3) 0.0049(3)
    C51 0.0360(7) 0.0269(6) 0.0214(6) 0.0181(6) 0.0071(5) 0.0054(5)
    O51 0.1225(12) 0.0528(8) 0.0307(6) 0.0611(8) 0.0299(7) 0.0150(5)
    C52 0.0281(6) 0.0241(6) 0.0177(5) 0.0128(5) 0.0030(4) 0.0057(4)
    C53 0.0311(7) 0.0462(9) 0.0302(7) 0.0096(6) -0.0015(6) 0.0051(6)
    C54 0.0387(7) 0.0405(8) 0.0267(7) 0.0201(7) 0.0140(6) 0.0122(6)
    C55 0.0513(9) 0.0267(7) 0.0374(8) 0.0178(7) 0.0084(7) 0.0069(6)
_geom_special_details
;
All e.s.d.'s (except the e.s.d. in the dihedral angle between two l.s. planes)
are estimated using the full covariance matrix. The cell e.s.d.'s are taken
into account individually in the estimation of e.s.d.'s in distances, angles
and torsion angles; correlations between e.s.d.'s in cell parameters are only
used when they are defined by crystal symmetry. An approximate (isotropic)
treatment of cell e.s.d.'s is used for estimating e.s.d.'s involving l.s.
planes.
;
loop_
    _geom_bond_atom_site_label_1
    _geom_bond_atom_site_label_2
    _geom_bond_site_symmetry_2
    _geom_bond_distance
    _geom_bond_publ_flag
    C1 C6 . 1.3829(16) ?
    C1 C2 . 1.3861(16) ?
    C1 O1 . 1.3999(14) ?
    C2 C3 . 1.3802(16) ?
    C2 H2 . 0.9300 ?
    C3 C4 . 1.3836(16) ?
    C3 O3 . 1.4032(14) ?
    C4 C5 . 1.3822(17) ?
    C4 H4 . 0.9300 ?
    C5 C6 . 1.3830(16) ?
    C5 O5 . 1.4025(13) ?
    C6 H6 . 0.9300 ?
    O1 C11 . 1.3699(13) ?
    C11 O11 . 1.1931(14) ?
    C11 C12 . 1.5221(16) ?
    C12 C14 . 1.5289(17) ?
    C12 C15 . 1.5294(17) ?
    C12 C13 . 1.5391(17) ?
    C13 H13A . 0.9600 ?
    C13 H13B . 0.9600 ?
    C13 H13C . 0.9600 ?
    C14 H14A . 0.9600 ?
    C14 H14B . 0.9600 ?
    C14 H14C . 0.9600 ?
    C15 H15A . 0.9600 ?
    C15 H15B . 0.9600 ?
    C15 H15C . 0.9600 ?
    O3 C31 . 1.3601(15) ?
    C31 O31 . 1.1933(16) ?
    C31 C32 . 1.5184(18) ?
    C32 C35 . 1.516(2) ?
    C32 C34 . 1.518(2) ?
    C32 C33 . 1.527(3) ?
    C33 H33A . 0.9600 ?
    C33 H33B . 0.9600 ?
    C33 H33C . 0.9600 ?
    C34 H34A . 0.9600 ?
    C34 H34B . 0.9600 ?
    C34 H34C . 0.9600 ?
    C35 H35A . 0.9600 ?
    C35 H35B . 0.9600 ?
    C35 H35C . 0.9600 ?
    O5 C51 . 1.3546(15) ?
    C51 O51 . 1.1955(16) ?
    C51 C52 . 1.5139(17) ?
    C52 C55 . 1.5251(19) ?
    C52 C53 . 1.5286(19) ?
    C52 C54 . 1.5298(17) ?
    C53 H53A . 0.9600 ?
    C53 H53B . 0.9600 ?
    C53 H53C . 0.9600 ?
    C54 H54A . 0.9600 ?
    C54 H54B . 0.9600 ?
    C54 H54C . 0.9600 ?
    C55 H55A . 0.9600 ?
    C55 H55B . 0.9600 ?
    C55 H55C . 0.9600 ?
loop_
    _geom_angle_atom_site_label_1
    _geom_angle_atom_site_label_2
    _geom_angle_atom_site_label_3
    _geom_angle_site_symmetry_1
    _geom_angle_site_symmetry_3
    _geom_angle
    _geom_angle_publ_flag
    C6 C1 C2 . . 122.36(11) ?
    C6 C1 O1 . . 116.42(10) ?
    C2 C1 O1 . . 120.95(10) ?
    C3 C2 C1 . . 117.42(10) ?
    C3 C2 H2 . . 121.3 ?
    C1 C2 H2 . . 121.3 ?
    C2 C3 C4 . . 122.69(11) ?
    C2 C3 O3 . . 116.51(10) ?
    C4 C3 O3 . . 120.61(10) ?
    C5 C4 C3 . . 117.45(10) ?
    C5 C4 H4 . . 121.3 ?
    C3 C4 H4 . . 121.3 ?
    C4 C5 C6 . . 122.43(10) ?
    C4 C5 O5 . . 117.03(10) ?
    C6 C5 O5 . . 120.41(10) ?
    C1 C6 C5 . . 117.64(11) ?
    C1 C6 H6 . . 121.2 ?
    C5 C6 H6 . . 121.2 ?
    C11 O1 C1 . . 118.78(9) ?
    O11 C11 O1 . . 123.06(11) ?
    O11 C11 C12 . . 126.51(10) ?
    O1 C11 C12 . . 110.38(9) ?
    C11 C12 C14 . . 111.20(10) ?
    C11 C12 C15 . . 108.90(10) ?
    C14 C12 C15 . . 109.33(10) ?
    C11 C12 C13 . . 106.60(10) ?
    C14 C12 C13 . . 110.37(11) ?
    C15 C12 C13 . . 110.40(10) ?
    C12 C13 H13A . . 109.5 ?
    C12 C13 H13B . . 109.5 ?
    H13A C13 H13B . . 109.5 ?
    C12 C13 H13C . . 109.5 ?
    H13A C13 H13C . . 109.5 ?
    H13B C13 H13C . . 109.5 ?
    C12 C14 H14A . . 109.5 ?
    C12 C14 H14B . . 109.5 ?
    H14A C14 H14B . . 109.5 ?
    C12 C14 H14C . . 109.5 ?
    H14A C14 H14C . . 109.5 ?
    H14B C14 H14C . . 109.5 ?
    C12 C15 H15A . . 109.5 ?
    C12 C15 H15B . . 109.5 ?
    H15A C15 H15B . . 109.5 ?
    C12 C15 H15C . . 109.5 ?
    H15A C15 H15C . . 109.5 ?
    H15B C15 H15C . . 109.5 ?
    C31 O3 C3 . . 118.41(9) ?
    O31 C31 O3 . . 122.71(12) ?
    O31 C31 C32 . . 126.27(12) ?
    O3 C31 C32 . . 111.01(11) ?
    C35 C32 C34 . . 109.94(14) ?
    C35 C32 C31 . . 108.92(12) ?
    C34 C32 C31 . . 108.98(12) ?
    C35 C32 C33 . . 109.08(17) ?
    C34 C32 C33 . . 110.80(18) ?
    C31 C32 C33 . . 109.09(12) ?
    C32 C33 H33A . . 109.5 ?
    C32 C33 H33B . . 109.5 ?
    H33A C33 H33B . . 109.5 ?
    C32 C33 H33C . . 109.5 ?
    H33A C33 H33C . . 109.5 ?
    H33B C33 H33C . . 109.5 ?
    C32 C34 H34A . . 109.5 ?
    C32 C34 H34B . . 109.5 ?
    H34A C34 H34B . . 109.5 ?
    C32 C34 H34C . . 109.5 ?
    H34A C34 H34C . . 109.5 ?
    H34B C34 H34C . . 109.5 ?
    C32 C35 H35A . . 109.5 ?
    C32 C35 H35B . . 109.5 ?
    H35A C35 H35B . . 109.5 ?
    C32 C35 H35C . . 109.5 ?
    H35A C35 H35C . . 109.5 ?
    H35B C35 H35C . . 109.5 ?
    C51 O5 C5 . . 119.00(9) ?
    O51 C51 O5 . . 122.18(12) ?
    O51 C51 C52 . . 126.14(12) ?
    O5 C51 C52 . . 111.67(10) ?
    C51 C52 C55 . . 108.46(11) ?
    C51 C52 C53 . . 107.48(11) ?
    C55 C52 C53 . . 110.45(12) ?
    C51 C52 C54 . . 110.91(10) ?
    C55 C52 C54 . . 109.98(12) ?
    C53 C52 C54 . . 109.53(11) ?
    C52 C53 H53A . . 109.5 ?
    C52 C53 H53B . . 109.5 ?
    H53A C53 H53B . . 109.5 ?
    C52 C53 H53C . . 109.5 ?
    H53A C53 H53C . . 109.5 ?
    H53B C53 H53C . . 109.5 ?
    C52 C54 H54A . . 109.5 ?
    C52 C54 H54B . . 109.5 ?
    H54A C54 H54B . . 109.5 ?
    C52 C54 H54C . . 109.5 ?
    H54A C54 H54C . . 109.5 ?
    H54B C54 H54C . . 109.5 ?
    C52 C55 H55A . . 109.5 ?
    C52 C55 H55B . . 109.5 ?
    H55A C55 H55B . . 109.5 ?
    C52 C55 H55C . . 109.5 ?
    H55A C55 H55C . . 109.5 ?
    H55B C55 H55C . . 109.5 ?
loop_
    _geom_torsion_atom_site_label_1
    _geom_torsion_atom_site_label_2
    _geom_torsion_atom_site_label_3
    _geom_torsion_atom_site_label_4
    _geom_torsion_site_symmetry_1
    _geom_torsion_site_symmetry_2
    _geom_torsion_site_symmetry_3
    _geom_torsion_site_symmetry_4
    _geom_torsion
    _geom_torsion_publ_flag
    C6 C1 C2 C3 . . . . -0.10(17) ?
    O1 C1 C2 C3 . . . . -173.88(10) ?
    C1 C2 C3 C4 . . . . 0.68(17) ?
    C1 C2 C3 O3 . . . . 175.68(9) ?
    C2 C3 C4 C5 . . . . -0.51(17) ?
    O3 C3 C4 C5 . . . . -175.32(10) ?
    C3 C4 C5 C6 . . . . -0.24(17) ?
    C3 C4 C5 O5 . . . . -176.02(10) ?
    C2 C1 C6 C5 . . . . -0.59(17) ?
    O1 C1 C6 C5 . . . . 173.45(10) ?
    C4 C5 C6 C1 . . . . 0.77(17) ?
    O5 C5 C6 C1 . . . . 176.41(10) ?
    C6 C1 O1 C11 . . . . 127.36(11) ?
    C2 C1 O1 C11 . . . . -58.51(14) ?
    C1 O1 C11 O11 . . . . -4.65(16) ?
    C1 O1 C11 C12 . . . . 177.63(10) ?
    O11 C11 C12 C14 . . . . 141.50(13) ?
    O1 C11 C12 C14 . . . . -40.87(13) ?
    O11 C11 C12 C15 . . . . 20.96(17) ?
    O1 C11 C12 C15 . . . . -161.40(9) ?
    O11 C11 C12 C13 . . . . -98.15(14) ?
    O1 C11 C12 C13 . . . . 79.48(11) ?
    C2 C3 O3 C31 . . . . 118.90(12) ?
    C4 C3 O3 C31 . . . . -65.99(14) ?
    C3 O3 C31 O31 . . . . 2.02(18) ?
    C3 O3 C31 C32 . . . . -177.74(10) ?
    O31 C31 C32 C35 . . . . 7.0(2) ?
    O3 C31 C32 C35 . . . . -173.27(13) ?
    O31 C31 C32 C34 . . . . -112.97(18) ?
    O3 C31 C32 C34 . . . . 66.78(16) ?
    O31 C31 C32 C33 . . . . 125.94(19) ?
    O3 C31 C32 C33 . . . . -54.31(18) ?
    C4 C5 O5 C51 . . . . -117.71(12) ?
    C6 C5 O5 C51 . . . . 66.42(15) ?
    C5 O5 C51 O51 . . . . -1.3(2) ?
    C5 O5 C51 C52 . . . . 177.76(10) ?
    O51 C51 C52 C55 . . . . -20.2(2) ?
    O5 C51 C52 C55 . . . . 160.80(12) ?
    O51 C51 C52 C53 . . . . 99.26(18) ?
    O5 C51 C52 C53 . . . . -79.78(14) ?
    O51 C51 C52 C54 . . . . -141.04(17) ?
    O5 C51 C52 C54 . . . . 39.92(15) ?
loop_
    _geom_hbond_atom_site_label_D
    _geom_hbond_atom_site_label_H
    _geom_hbond_atom_site_label_A
    _geom_hbond_site_symmetry_A
    _geom_hbond_distance_DH
    _geom_hbond_distance_HA
    _geom_hbond_distance_DA
    _geom_hbond_angle_DHA
    C13 H13B Cg1 2_566 0.96 2.82 3.7608(16) 168
data_global
_journal_date_recd_electronic     2009-10-21
_journal_date_accepted     2009-11-20
_journal_name_full     'Acta Crystallographica, Section E'
_journal_year     2009
_journal_volume     65
_journal_issue     12
_journal_page_first     o3280
_journal_page_last     o3280
_journal_paper_category     QO
_journal_coeditor_code     HB5166
_publ_contact_author_name     'David L. Hughes'
_publ_contact_author_address
;
School of Chemistry,
University of East Anglia,
Norwich,
NR4 7TJ, UK.
;
_publ_contact_author_email     d.l.hughes@uea.ac.uk
_publ_contact_author_fax     ?
_publ_contact_author_phone     '01 603 593 186'
_publ_section_title
;
Benzene-1,3,5-triyl tris(2,2-dimethylpropanoate)
;
loop_
    _publ_author_name
    _publ_author_footnote
    _publ_author_address
    'Haines, Alan H.' .
;
School of Chemistry,
University of East Anglia,
Norwich NR4 7TJ
England
;
    'Hughes, David L.' .
;
School of Chemistry,
University of East Anglia,
Norwich NR4 7TJ
England
;
