# Supplementary material for: Benzene-1,3,5-triyl tris­(2,2-dimethyl­propanoate)
Source: Acta Crystallogr Sect E Struct Rep Online. 2009 Nov 28;65(Pt 12):o3280. doi: 10.1107/S1600536809050028 (PMC2971883; doi:10.1107/S1600536809050028)
Supplement: Supplementary file 2 [file e-65-o3280-Isup2.hkl]

#
# h,k,l, Fc-squared, Fo-squared, sigma(Fo-squared) and status flag
#
data_I
_shelx_title ' ALANH5 in P-1'
_shelx_refln_list_code          4
_shelx_F_calc_maximum      105.75
_exptl_crystal_F_000       408.00
_reflns_d_resolution_high  0.7108
 
loop_
 _symmetry_equiv_pos_as_xyz
 'x, y, z'
 '-x, -y, -z'
 
_cell_length_a     9.4812
_cell_length_b    10.6885
_cell_length_c    11.4799
_cell_angle_alpha  91.138
_cell_angle_beta   97.649
_cell_angle_gamma 111.624
 
_shelx_F_squared_multiplier     1.000
 
loop_
 _refln_index_h
 _refln_index_k
 _refln_index_l
 _refln_F_squared_calc
 _refln_F_squared_meas
 _refln_F_squared_sigma
 _refln_observed_status
   2   0   0      161.93      213.99      1.34 o
   3   0   0       90.94       83.15      1.03 o
   4   0   0      911.13      917.01      9.49 o
   5   0   0       87.12       88.81      1.54 o
   6   0   0      277.33      284.54      3.62 o
   7   0   0      283.96      291.82      8.63 o
   8   0   0      260.71      270.47      4.09 o
   9   0   0      325.59      315.44      6.52 o
  10   0   0       35.84       32.57      2.24 o
  11   0   0      111.94      116.86      3.01 o
  12   0   0        9.24       10.95      4.04 o
 -12   1   0        4.82        6.38      3.00 o
 -11   1   0       12.37        9.75      2.33 o
 -10   1   0      347.04      348.66      7.49 o
  -9   1   0      312.37      314.81      3.70 o
  -8   1   0        0.22        1.91      1.96 o
  -7   1   0      164.81      160.50      2.70 o
  -6   1   0      273.89      275.56      3.36 o
  -5   1   0       15.80       11.66      0.91 o
  -4   1   0       58.06       59.39      0.79 o
  -3   1   0     1143.17     1072.58      4.96 o
  -2   1   0    11182.09    10417.75     30.76 o
   1   1   0     5137.95     4896.16     18.33 o
   2   1   0      579.38      556.22      5.55 o
   3   1   0      274.58      273.83      3.73 o
   4   1   0       15.11        6.94      1.11 o
   5   1   0      261.72      280.40      4.62 o
   6   1   0      256.90      270.32      5.21 o
   7   1   0      154.01      161.25      3.64 o
   8   1   0       37.06       33.10      2.37 o
   9   1   0      132.27      129.50      2.81 o
  10   1   0        0.25        3.73      2.71 o
  11   1   0       26.30       30.28      2.78 o
 -12   2   0       13.18       15.02      3.09 o
 -11   2   0       46.47       45.60      2.19 o
 -10   2   0       69.72       68.28      2.09 o
  -9   2   0       23.10       20.35      1.85 o
  -8   2   0      112.70      108.70      2.15 o
  -7   2   0      132.86      133.52      2.20 o
  -6   2   0       40.50       44.43      0.78 o
  -5   2   0      324.10      317.48      3.60 o
  -4   2   0      167.35      151.11      1.16 o
  -3   2   0     3404.72     3491.93     12.70 o
  -2   2   0     2073.10     2115.55     14.36 o
  -1   2   0     2363.18     2351.50     17.27 o
   0   2   0      698.64      737.61      5.44 o
   1   2   0     3997.61     4021.80     18.33 o
   2   2   0      103.68       97.63      1.31 o
   3   2   0      932.46      984.87     10.34 o
   4   2   0      156.89      191.07      2.64 o
   5   2   0      304.79      311.23      4.96 o
   6   2   0       13.36       13.14      1.62 o
   7   2   0       32.77       30.23      2.05 o
   8   2   0        7.29        6.01      2.95 o
   9   2   0        3.00        4.34      3.49 o
  10   2   0        0.04        4.02      2.92 o
  11   2   0        5.85        6.83      3.19 o
 -13   3   0       19.75       17.78      3.44 o
 -12   3   0       66.95       67.69      2.63 o
 -11   3   0      156.96      144.90      2.64 o
 -10   3   0       25.38       24.87      1.91 o
  -9   3   0       55.11       59.65      1.89 o
  -8   3   0        3.06        3.47      1.76 o
  -7   3   0      133.31      146.63      2.00 o
  -6   3   0        8.17        7.88      1.21 o
  -5   3   0      394.89      390.15      2.77 o
  -4   3   0       25.44       23.31      0.83 o
  -3   3   0      143.67      183.33      0.74 o
  -2   3   0      129.59      133.74      1.34 o
  -1   3   0      154.87      163.14      0.87 o
   0   3   0        0.08        1.02      1.11 o
   1   3   0       15.46       11.72      1.10 o
   2   3   0        3.96        4.14      1.24 o
   3   3   0       87.00      107.51      1.92 o
   4   3   0      158.10      152.11      2.13 o
   5   3   0        1.83        2.10      1.54 o
   6   3   0      162.87      172.00      4.57 o
   7   3   0      160.16      156.14      3.18 o
   8   3   0       22.96       23.93      2.26 o
   9   3   0        0.04        3.57      3.21 o
  10   3   0       15.26       15.48      3.16 o
  11   3   0        0.01        2.17      3.23 o
 -13   4   0       45.86       42.58      3.59 o
 -12   4   0        6.84        6.62      2.31 o
 -11   4   0        0.20        0.99      2.81 o
 -10   4   0       32.70       26.05      2.02 o
  -9   4   0       37.22       36.52      2.19 o
  -8   4   0      206.66      203.81      3.81 o
  -7   4   0       59.58       68.53      1.46 o
  -6   4   0      394.54      404.54      4.32 o
  -5   4   0        7.51        6.08      0.80 o
  -4   4   0      620.50      622.00      6.77 o
  -3   4   0      440.03      438.79      5.07 o
  -2   4   0       37.30       34.08      0.59 o
  -1   4   0      994.71     1031.77      4.44 o
   0   4   0        0.02        1.48      1.23 o
   1   4   0     1717.86     1798.45      5.43 o
   2   4   0      585.83      694.66      3.42 o
   3   4   0        2.78        3.37      1.53 o
   4   4   0      350.03      355.21      5.95 o
   5   4   0       50.96       48.78      2.23 o
   6   4   0      110.84      104.86      2.39 o
   7   4   0        6.92        7.26      2.20 o
   8   4   0       35.23       41.76      2.47 o
   9   4   0       15.74       23.35      3.60 o
  10   4   0       51.82       55.21      3.42 o
 -13   5   0        2.74        5.01      3.28 o
 -12   5   0        8.13        8.02      2.34 o
 -11   5   0       15.39       14.65      2.37 o
 -10   5   0        5.53        6.39      2.18 o
  -9   5   0       64.98       76.71      1.58 o
  -8   5   0      558.87      567.54      4.99 o
  -7   5   0      194.85      193.20      2.44 o
  -6   5   0       25.77       22.38      1.02 o
  -5   5   0       16.27       17.39      0.60 o
  -4   5   0      130.93      159.85      1.54 o
  -3   5   0      260.71      292.71      2.86 o
  -2   5   0      123.54      132.75      2.46 o
  -1   5   0       84.63      113.34      2.02 o
   0   5   0      899.97      968.00      4.17 o
   1   5   0      469.86      513.27      3.34 o
   2   5   0       30.91       35.07      1.52 o
   3   5   0       55.04       51.11      1.83 o
   4   5   0        5.41        8.14      1.91 o
   5   5   0      295.40      282.93      2.96 o
   6   5   0      107.07      108.29      2.64 o
   7   5   0        1.39        2.41      2.28 o
   8   5   0       20.56       22.17      2.55 o
   9   5   0        1.86        4.66      3.71 o
 -13   6   0        0.00        0.79      5.29 o
 -12   6   0        0.06        1.34      2.94 o
 -11   6   0       55.48       51.26      2.27 o
 -10   6   0       15.23       15.03      1.74 o
  -9   6   0       84.19       77.22      1.59 o
  -8   6   0       92.57       89.94      1.43 o
  -7   6   0       74.40       66.37      1.33 o
  -6   6   0       15.06       17.54      1.10 o
  -5   6   0      678.19      684.45      6.92 o
  -4   6   0       46.11       53.64      0.84 o
  -3   6   0        0.06        0.85      0.53 o
  -2   6   0       66.24       76.88      1.03 o
  -1   6   0      594.88      573.83      5.95 o
   0   6   0      491.64      505.86      2.71 o
   1   6   0        7.35        8.04      1.72 o
   2   6   0       11.72       13.52      1.69 o
   3   6   0       40.33       44.65      1.99 o
   4   6   0       10.67       10.16      1.97 o
   5   6   0       22.52       20.92      2.27 o
   6   6   0       59.84       63.08      2.56 o
   7   6   0       18.56       19.01      2.54 o
   8   6   0       16.97       21.11      2.80 o
   9   6   0        0.12        1.76      5.27 o
 -13   7   0        8.41        5.45      3.32 o
 -12   7   0        0.05        1.06      2.69 o
 -11   7   0        6.60        8.81      2.39 o
 -10   7   0        7.02        5.54      1.69 o
  -9   7   0        0.98        2.01      1.50 o
  -8   7   0       54.11       47.42      1.34 o
  -7   7   0       64.68       56.88      1.35 o
  -6   7   0      291.40      294.24      4.02 o
  -5   7   0       86.11       79.83      1.03 o
  -4   7   0      507.48      499.73      4.62 o
  -3   7   0      155.13      191.30      1.47 o
  -2   7   0      165.55      159.05      1.59 o
  -1   7   0       91.05       92.21      2.22 o
   0   7   0        0.40        1.80      2.12 o
   1   7   0       65.48       60.85      2.34 o
   2   7   0       73.14       81.74      2.50 o
   3   7   0      496.20      445.21      3.03 o
   4   7   0        0.41        3.18      2.16 o
   5   7   0        4.75        2.19      2.79 o
   6   7   0       22.40       24.08      2.95 o
   7   7   0       20.36       18.88      3.12 o
   8   7   0        0.04        2.48      3.79 o
 -13   8   0        4.33        6.16      3.86 o
 -12   8   0        0.61        1.92      3.40 o
 -11   8   0        0.11        0.86      3.35 o
 -10   8   0       25.24       27.76      2.10 o
  -9   8   0        0.00        1.70      1.96 o
  -8   8   0        0.79        1.48      1.74 o
  -7   8   0       14.31       12.62      1.44 o
  -6   8   0      585.62      589.49     10.89 o
  -5   8   0       86.84       81.48      1.77 o
  -4   8   0       51.88       64.80      1.50 o
  -3   8   0      154.95      140.67      2.82 o
  -2   8   0      115.87      117.16      1.74 o
  -1   8   0      279.32      287.72      5.29 o
   0   8   0      193.45      183.80      3.90 o
   1   8   0       39.37       37.06      2.35 o
   2   8   0        3.75        2.95      2.40 o
   3   8   0      192.17      163.08      2.96 o
   4   8   0        0.15        4.39      3.10 o
   5   8   0        2.17        4.12      2.84 o
   6   8   0       41.75       39.28      3.25 o
   7   8   0       74.12       79.09      3.75 o
 -12   9   0        0.27        3.50      3.12 o
 -11   9   0       12.00       13.07      2.65 o
 -10   9   0       10.95       12.65      2.12 o
  -9   9   0        4.15        5.55      2.03 o
  -8   9   0        0.14        2.83      1.82 o
  -7   9   0       39.29       38.57      1.69 o
  -6   9   0        3.51        5.77      1.46 o
  -5   9   0      229.40      225.04      2.68 o
  -4   9   0      244.34      214.18      2.54 o
  -3   9   0       55.92       63.56      2.28 o
  -2   9   0        0.62        0.00      3.23 o
  -1   9   0       23.64       23.38      2.46 o
   0   9   0        1.69        5.68      2.55 o
   1   9   0       90.60       87.61      3.05 o
   2   9   0        6.74       10.53      2.76 o
   3   9   0      289.66      259.13      3.90 o
   4   9   0       29.49       28.57      3.02 o
   5   9   0       15.31       16.30      3.24 o
   6   9   0       36.75       35.74      3.55 o
 -12  10   0        4.54        8.16      3.93 o
 -11  10   0        4.31       11.55      2.64 o
 -10  10   0        0.22        3.13      2.45 o
  -9  10   0        3.96        5.33      2.32 o
  -8  10   0       36.09       33.90      2.09 o
  -7  10   0       23.66       22.87      1.75 o
  -6  10   0      137.08      130.96      2.19 o
  -5  10   0        1.80        2.35      1.81 o
  -4  10   0      225.87      218.68      3.43 o
  -3  10   0       43.06       38.90      2.67 o
  -2  10   0       56.42       61.69      2.89 o
  -1  10   0      106.14      107.21      4.15 o
   0  10   0      226.56      211.11      5.78 o
   1  10   0       13.56        8.90      3.14 o
   2  10   0        9.40       10.73      3.31 o
   3  10   0        3.10        8.97      4.44 o
   4  10   0        1.60        0.41      6.46 o
   5  10   0        8.30       10.21      3.85 o
 -11  11   0        8.76       18.25      3.61 o
 -10  11   0       33.89       30.76      3.85 o
  -9  11   0       28.36       30.06      2.54 o
  -8  11   0        0.02        2.27      2.01 o
  -7  11   0       74.69       74.13      2.27 o
  -6  11   0       11.46       11.74      1.83 o
  -5  11   0       68.50       68.43      2.43 o
  -4  11   0       19.02       24.00      2.99 o
  -3  11   0       15.05       10.24      2.76 o
  -2  11   0      145.40      137.73      3.71 o
  -1  11   0        0.06        1.88      4.58 o
   0  11   0      232.21      214.93      6.23 o
   1  11   0       25.71       20.83      4.07 o
   2  11   0       58.96       51.64      5.14 o
   3  11   0       30.50       25.16      5.36 o
   4  11   0       66.86       67.67      5.59 o
 -11  12   0        2.88        6.59      3.75 o
 -10  12   0       33.44       38.34      3.53 o
  -9  12   0       19.27       21.48      3.26 o
  -8  12   0       20.12       23.79      2.30 o
  -7  12   0        1.07        5.60      2.15 o
  -6  12   0       32.00       29.98      3.39 o
  -5  12   0      329.10      310.73      4.68 o
  -4  12   0      204.82      194.80      4.83 o
  -3  12   0        0.35        1.98      2.81 o
  -2  12   0       47.68       44.91      3.17 o
  -1  12   0       71.42       71.98      3.49 o
   0  12   0        1.19        6.43      3.81 o
   1  12   0      130.48      132.29      5.75 o
   2  12   0        0.01        0.41      4.57 o
   3  12   0       78.74       93.43      5.79 o
 -10  13   0       26.93       34.85      3.74 o
  -9  13   0        1.16        9.68      5.64 o
  -8  13   0       52.81       52.30      3.85 o
  -7  13   0       58.44       57.79      4.68 o
  -6  13   0      181.53      172.50      5.96 o
  -5  13   0       93.12       88.52      4.09 o
  -4  13   0        1.24        4.06      4.03 o
  -3  13   0        9.07        9.24      2.74 o
  -2  13   0        0.15        4.38      3.13 o
  -1  13   0        5.23        4.14      3.50 o
   0  13   0       49.91       46.77      4.37 o
   1  13   0        0.92        0.04      5.04 o
  -9  14   0        0.61        1.82      5.64 o
  -8  14   0       40.48       37.62      5.39 o
  -7  14   0        0.00        0.86      5.46 o
  -6  14   0        3.78        4.32      5.63 o
  -5  14   0        4.91        5.48      5.22 o
  -4  14   0       19.15       21.35      4.10 o
  -3  14   0       19.77       22.51      3.00 o
  -2  14   0       13.45       15.04      3.06 o
  -1  14   0        4.74        7.21      3.40 o
  -5  15   0       41.57       41.98      5.47 o
   5 -15   1        5.11        5.79      5.08 o
   1 -14   1        4.36        3.68      4.22 o
   2 -14   1        1.69        7.77      4.87 o
   3 -14   1        3.68        5.61      2.93 o
   4 -14   1       32.04       33.51      3.98 o
   5 -14   1        8.99       14.53      4.09 o
   6 -14   1      187.73      183.07      6.35 o
   7 -14   1       18.06       15.42      4.05 o
   8 -14   1        4.40        4.92      3.85 o
  -1 -13   1        0.07        3.22      6.90 o
   0 -13   1        0.81        3.42      5.31 o
   1 -13   1        8.16        8.95      3.61 o
   2 -13   1        6.42        9.26      3.36 o
   3 -13   1       54.62       50.40      4.25 o
   4 -13   1        2.41        7.04      3.82 o
   5 -13   1       68.29       64.32      4.48 o
   6 -13   1      140.74      136.25      5.49 o
   7 -13   1        1.02        0.00      3.88 o
   8 -13   1        3.85        5.74      3.16 o
   9 -13   1        3.67       12.14      5.88 o
  10 -13   1        0.18        5.43      5.94 o
  -3 -12   1       52.57       59.68      5.56 o
  -2 -12   1       16.50       18.14      5.01 o
  -1 -12   1        5.97        3.66      4.73 o
   0 -12   1        9.72        6.17      3.80 o
   1 -12   1       25.13       23.67      3.35 o
   2 -12   1        1.47        2.05      3.61 o
   3 -12   1        3.33        2.99      2.88 o
   4 -12   1        1.19        0.76      2.52 o
   5 -12   1       54.18       55.29      3.23 o
   6 -12   1       34.52       39.00      2.97 o
   7 -12   1        1.06        0.79      2.46 o
   8 -12   1        0.25        2.71      2.30 o
   9 -12   1        0.35        6.80      3.14 o
  10 -12   1        0.04        7.02      2.98 o
  11 -12   1        1.13        8.90      3.78 o
  -4 -11   1        0.01        2.97      5.11 o
  -3 -11   1       24.79       26.29      3.51 o
  -2 -11   1       12.88       14.03      3.66 o
  -1 -11   1        0.09        2.85      3.94 o
   0 -11   1       15.10       12.50      3.58 o
   1 -11   1        4.58        5.18      2.91 o
   2 -11   1        1.45        2.73      4.32 o
   3 -11   1      114.05       98.42      3.45 o
   4 -11   1      297.51      293.28      9.33 o
   5 -11   1      183.53      180.76      5.56 o
   6 -11   1        9.13        9.45      1.95 o
   7 -11   1        1.17        4.69      2.06 o
   8 -11   1        7.46       10.18      2.10 o
   9 -11   1        0.67        3.14      2.46 o
  10 -11   1       19.20       26.16      3.04 o
  11 -11   1       97.15       97.57      5.01 o
  -5 -10   1       10.30       14.96      4.29 o
  -4 -10   1        5.79        5.49      4.05 o
  -3 -10   1       31.21       31.45      3.14 o
  -2 -10   1       32.68       29.88      2.95 o
  -1 -10   1       27.52       24.82      2.72 o
   0 -10   1       22.24       18.32      2.73 o
   1 -10   1      250.29      224.81      3.58 o
   2 -10   1      233.27      204.30      4.42 o
   3 -10   1       36.29       42.48      2.36 o
   4 -10   1        6.23        7.40      1.86 o
   5 -10   1      355.91      337.44      8.22 o
   6 -10   1       15.55       17.98      1.78 o
   7 -10   1        6.12       10.18      1.77 o
   8 -10   1      144.07      155.42      3.16 o
   9 -10   1       15.74       19.75      2.42 o
  10 -10   1        5.81        6.61      2.43 o
  11 -10   1       19.19       25.20      3.21 o
  12 -10   1        5.40        9.46      3.94 o
  -6  -9   1       76.47       82.32      3.85 o
  -5  -9   1      114.11       98.86      3.59 o
  -4  -9   1        6.04        5.86      3.15 o
  -3  -9   1       74.09       64.58      3.19 o
  -2  -9   1       74.85       57.73      2.97 o
  -1  -9   1      259.92      230.64      6.88 o
   0  -9   1       30.42       23.56      2.24 o
   1  -9   1       12.20        9.21      1.88 o
   2  -9   1       10.94       10.17      1.63 o
   3  -9   1        8.33        6.74      1.63 o
   4  -9   1        3.23        2.06      1.39 o
   5  -9   1      172.86      185.89      2.71 o
   6  -9   1      875.48      843.90     15.80 o
   7  -9   1       73.99       75.03      2.82 o
   8  -9   1       11.93       12.21      1.82 o
   9  -9   1       14.20       14.47      2.10 o
  10  -9   1       39.11       36.87      2.52 o
  11  -9   1       10.86       16.15      3.32 o
  12  -9   1        7.23       12.35      3.23 o
  -7  -8   1       55.31       57.39      3.52 o
  -6  -8   1        8.68        8.80      3.17 o
  -5  -8   1       55.86       52.59      2.78 o
  -4  -8   1        0.61        2.70      2.75 o
  -3  -8   1      109.42       86.08      2.70 o
  -2  -8   1       78.99       61.61      2.72 o
  -1  -8   1       88.10       78.79      2.72 o
   0  -8   1        1.37        1.95      2.12 o
   1  -8   1        0.28        1.24      2.01 o
   2  -8   1        1.41        3.21      1.40 o
   3  -8   1       57.33       53.62      1.39 o
   4  -8   1      156.22      152.95      2.53 o
   5  -8   1        0.42        1.92      1.19 o
   6  -8   1      339.34      347.90      8.91 o
   7  -8   1       15.88       14.60      1.37 o
   8  -8   1        0.96        3.96      1.92 o
   9  -8   1       27.83       26.57      1.99 o
  10  -8   1        6.88        6.48      2.32 o
  11  -8   1        1.35        2.55      2.84 o
  12  -8   1        0.06        1.85      4.03 o
  -8  -7   1        8.93        9.20      3.26 o
  -7  -7   1        0.02        5.83      4.28 o
  -6  -7   1        0.53        5.57      2.85 o
  -5  -7   1       11.22        6.54      2.47 o
  -4  -7   1        2.64        5.09      2.26 o
  -3  -7   1       12.27       16.54      2.24 o
  -2  -7   1        3.97        4.17      2.22 o
  -1  -7   1       12.07       15.15      2.21 o
   0  -7   1        7.55       10.16      2.16 o
   1  -7   1      120.51      108.86      1.99 o
   2  -7   1       21.45       15.99      1.26 o
   3  -7   1      148.42      157.92      2.17 o
   4  -7   1       22.19       24.83      1.13 o
   5  -7   1      174.45      157.30      2.67 o
   6  -7   1       98.21       87.89      2.38 o
   7  -7   1       66.79       61.15      1.35 o
   8  -7   1       11.80       12.83      1.54 o
   9  -7   1       32.38       31.71      1.85 o
  10  -7   1       39.75       41.21      2.50 o
  11  -7   1        0.49        1.86      2.48 o
  12  -7   1        1.04        3.02      2.71 o
  13  -7   1        0.09        6.48      3.96 o
  -9  -6   1       17.01       18.50      3.96 o
  -8  -6   1        9.77        8.68      2.70 o
  -7  -6   1       22.76       25.47      2.66 o
  -6  -6   1        9.18        6.40      2.18 o
  -5  -6   1       53.84       34.73      2.10 o
  -4  -6   1        0.01        2.59      1.94 o
  -3  -6   1        5.40        8.15      2.20 o
  -2  -6   1        0.60        3.05      1.96 o
  -1  -6   1       22.73       12.37      2.10 o
   0  -6   1      129.12      126.25      1.94 o
   1  -6   1     1382.17     1345.03     12.84 o
   2  -6   1        0.27        0.81      1.01 o
   3  -6   1        0.28        1.49      1.03 o
   4  -6   1       12.76       12.85      0.99 o
   5  -6   1       48.15       44.08      0.98 o
   6  -6   1        7.49        4.98      1.08 o
   7  -6   1        8.43        7.03      1.17 o
   8  -6   1       35.59       36.42      1.31 o
   9  -6   1       47.69       45.97      1.64 o
  10  -6   1        0.64        0.67      2.08 o
  11  -6   1        3.86        2.95      2.95 o
  12  -6   1        0.93        2.36      2.40 o
  13  -6   1        0.73        2.73      3.52 o
 -10  -5   1        5.39        8.83      4.15 o
  -9  -5   1        4.25        5.37      3.58 o
  -8  -5   1        1.67        4.98      2.79 o
  -7  -5   1       15.67       21.45      2.38 o
  -6  -5   1       51.91       40.66      2.18 o
  -5  -5   1       28.80       30.60      2.04 o
  -4  -5   1        8.85        7.08      1.85 o
  -3  -5   1       86.45       80.56      1.93 o
  -2  -5   1      121.40      152.87      2.34 o
  -1  -5   1      199.57      224.77      3.84 o
   0  -5   1      939.90      923.91      6.34 o
   1  -5   1      310.91      279.77      2.69 o
   2  -5   1     2883.64     2940.39     28.54 o
   3  -5   1       78.51       62.57      1.37 o
   4  -5   1      212.69      217.50      3.43 o
   5  -5   1        0.15        0.81      0.87 o
   6  -5   1      222.04      214.54      2.97 o
   7  -5   1        7.10        8.31      1.15 o
   8  -5   1        2.35        0.93      1.52 o
   9  -5   1      110.71      112.77      2.49 o
  10  -5   1       24.89       22.50      2.27 o
  11  -5   1        8.90        6.32      2.08 o
  12  -5   1       24.76       24.33      2.80 o
  13  -5   1        5.33        5.99      2.86 o
 -10  -4   1        0.00        2.15      4.96 o
  -9  -4   1       30.12       37.35      3.12 o
  -8  -4   1       10.61       12.66      2.28 o
  -7  -4   1       26.80       31.02      2.31 o
  -6  -4   1       32.52       38.66      2.02 o
  -5  -4   1        4.93        9.86      1.91 o
  -4  -4   1        0.60        1.47      1.76 o
  -3  -4   1       69.94       61.06      2.88 o
  -2  -4   1      298.86      325.72      2.18 o
  -1  -4   1     1369.29     1379.38      7.91 o
   0  -4   1      656.16      590.92      6.03 o
   1  -4   1      704.27      736.65      5.57 o
   2  -4   1        2.03        6.79      0.87 o
   3  -4   1       27.17       29.95      0.86 o
   4  -4   1      826.02      881.68     10.98 o
   5  -4   1      105.02       99.30      1.44 o
   6  -4   1      131.18      115.07      1.45 o
   7  -4   1       16.97       17.64      1.25 o
   8  -4   1       92.45       94.61      2.40 o
   9  -4   1       97.15       93.77      2.36 o
  10  -4   1       47.99       43.35      2.12 o
  11  -4   1       20.80       20.78      2.18 o
  12  -4   1        0.00        0.00      3.17 o
 -11  -3   1        4.69        7.89      4.21 o
 -10  -3   1        0.49        1.58      3.91 o
  -9  -3   1        0.60        5.10      2.74 o
  -8  -3   1        0.19        3.79      2.42 o
  -7  -3   1        8.28        4.86      2.03 o
  -6  -3   1       41.33       32.67      2.00 o
  -5  -3   1      116.97      110.18      1.90 o
  -4  -3   1       92.14       87.88      1.89 o
  -3  -3   1      303.70      316.50      5.11 o
  -2  -3   1     3092.98     3240.25     18.76 o
  -1  -3   1      681.30      681.62      2.33 o
   0  -3   1       40.82       27.41      0.85 o
   1  -3   1      218.11      237.99      2.03 o
   2  -3   1        1.08        1.84      0.66 o
   3  -3   1      672.27      679.47      7.14 o
   4  -3   1       66.73       44.84      0.61 o
   5  -3   1       60.92       63.15      1.35 o
   6  -3   1       77.95       91.59      1.02 o
   7  -3   1       76.31       67.97      1.38 o
   8  -3   1      159.86      174.29      2.36 o
   9  -3   1       29.00       27.35      1.83 o
  10  -3   1       29.59       32.88      2.09 o
  11  -3   1       52.48       49.98      2.33 o
  12  -3   1        1.43        3.21      2.69 o
 -11  -2   1        0.61        4.36      3.97 o
 -10  -2   1       17.52       15.21      2.88 o
  -9  -2   1       11.17       12.89      2.47 o
  -8  -2   1       21.60       25.22      2.45 o
  -7  -2   1      193.37      196.39      3.29 o
  -6  -2   1        2.06        1.98      1.49 o
  -5  -2   1       54.79       55.97      1.55 o
  -4  -2   1     1270.13     1330.15     11.15 o
  -3  -2   1     3394.46     3302.86     16.62 o
  -2  -2   1     1308.67     1456.39      9.01 o
  -1  -2   1      324.60      382.90      3.33 o
   0  -2   1     4476.96     4402.83     21.29 o
   1  -2   1     1838.91     1912.16     13.90 o
   2  -2   1        0.37        0.76      0.51 o
   3  -2   1       34.21       38.54      0.57 o
   4  -2   1     1321.88     1323.23     11.66 o
   5  -2   1      132.18      124.22      1.90 o
   6  -2   1       53.60       53.63      0.93 o
   7  -2   1       19.43       22.30      1.52 o
   8  -2   1       48.57       41.46      1.82 o
   9  -2   1      153.72      147.01      2.74 o
  10  -2   1       50.85       43.57      2.04 o
  11  -2   1        0.00        0.85      2.74 o
  12  -2   1        5.24        8.19      2.44 o
 -11  -1   1       20.72       23.53      3.79 o
 -10  -1   1        2.00        2.16      2.94 o
  -9  -1   1        6.10        5.23      2.41 o
  -8  -1   1        2.00        4.86      2.32 o
  -7  -1   1       54.93       44.27      1.76 o
  -6  -1   1      367.65      352.64      4.18 o
  -5  -1   1       99.58      108.05      1.56 o
  -4  -1   1       94.94       83.11      1.20 o
  -3  -1   1      415.49      440.15      3.20 o
  -2  -1   1      155.47      177.18      1.26 o
  -1  -1   1      652.65      645.03     14.43 o
   1  -1   1      339.43      351.57      2.18 o
   2  -1   1     1724.78     1739.97     17.35 o
   3  -1   1     1134.72     1114.73     10.10 o
   4  -1   1      620.53      595.25     13.17 o
   5  -1   1      307.08      344.16      2.92 o
   6  -1   1       64.68       73.78      1.84 o
   7  -1   1        6.52        6.86      1.44 o
   8  -1   1        1.02        1.73      1.92 o
   9  -1   1      311.00      309.95      5.79 o
  10  -1   1       26.79       28.48      2.05 o
  11  -1   1        1.05        1.86      2.32 o
  12  -1   1       15.90       12.91      3.10 o
 -12   0   1        0.09        3.16      4.00 o
 -11   0   1       37.69       31.62      3.80 o
 -10   0   1       76.39       77.09      2.56 o
  -9   0   1        0.23        2.70      1.97 o
  -8   0   1      400.14      421.60      5.25 o
  -7   0   1       46.33       44.77      1.36 o
  -6   0   1        9.23        9.61      1.14 o
  -5   0   1      419.15      472.12      3.55 o
  -4   0   1       33.71       30.48      0.93 o
  -3   0   1       50.05       66.25      1.04 o
  -2   0   1     5039.39     4979.59     27.69 o
   1   0   1       86.47      111.70      1.33 o
   2   0   1     1009.58      964.22     10.41 o
   3   0   1      104.09       98.29      0.95 o
   4   0   1        2.29        3.01      0.86 o
   5   0   1       88.42       83.69      1.81 o
   6   0   1      100.00      108.93      2.17 o
   7   0   1        0.00        0.81      1.57 o
   8   0   1       96.88       84.15      3.08 o
   9   0   1      359.78      355.79      6.28 o
  10   0   1       46.92       43.90      2.34 o
  11   0   1        2.14        4.14      2.66 o
  12   0   1       24.70       24.63      2.95 o
 -12   1   1       17.90       20.41      3.51 o
 -11   1   1       40.01       41.80      2.68 o
 -10   1   1       36.36       36.06      2.08 o
  -9   1   1        8.23        6.88      1.86 o
  -8   1   1       40.75       32.99      1.79 o
  -7   1   1      140.68      133.11      1.71 o
  -6   1   1        0.91        1.37      1.11 o
  -5   1   1      196.60      208.36      1.75 o
  -4   1   1       55.23       52.54      0.85 o
  -3   1   1      333.97      337.14      1.91 o
  -2   1   1     2087.23     2125.94     10.60 o
   1   1   1     6175.51     6252.79     39.65 o
   2   1   1      184.32      177.36      1.35 o
   3   1   1      131.92      127.37      1.47 o
   4   1   1      368.94      394.06      6.44 o
   5   1   1        1.04        2.46      1.51 o
   6   1   1      368.92      355.99      5.29 o
   7   1   1      142.22      137.23      2.72 o
   8   1   1        2.46        2.46      2.53 o
   9   1   1      139.53      149.92      3.83 o
  10   1   1       22.67       26.83      2.95 o
  11   1   1        4.41        6.04      2.80 o
 -12   2   1       64.84       63.26      3.94 o
 -11   2   1      229.60      236.28      3.04 o
 -10   2   1       13.64       20.90      2.02 o
  -9   2   1        0.30        0.00      2.70 o
  -8   2   1        6.86        6.10      1.53 o
  -7   2   1        1.47        1.60      1.38 o
  -6   2   1      385.05      380.46      3.76 o
  -5   2   1      217.42      236.31      1.99 o
  -4   2   1      331.17      284.25      1.89 o
  -3   2   1     2966.16     3043.46     11.66 o
  -2   2   1     1721.87     1762.92      7.11 o
  -1   2   1     4229.25     4398.76     46.76 o
   0   2   1     1579.60     1730.61     14.96 o
   1   2   1      100.77       78.88      1.12 o
   2   2   1        8.32       15.57      1.21 o
   3   2   1       45.29       56.79      1.51 o
   4   2   1      460.74      462.17      8.06 o
   5   2   1        2.76        8.39      1.60 o
   6   2   1      972.26      961.47     13.59 o
   7   2   1       23.77       20.25      1.64 o
   8   2   1        6.33        9.26      2.89 o
   9   2   1        4.99        3.03      3.06 o
  10   2   1        6.76       10.84      3.54 o
  11   2   1       36.72       41.43      3.49 o
 -13   3   1        2.15        4.23      4.50 o
 -12   3   1      199.95      191.27      3.95 o
 -11   3   1       78.11       64.04      2.29 o
 -10   3   1       24.21       18.75      1.88 o
  -9   3   1       23.20       22.28      1.80 o
  -8   3   1      132.23      120.01      2.06 o
  -7   3   1      101.13       94.89      1.47 o
  -6   3   1       12.92        8.73      1.12 o
  -5   3   1      116.17      119.29      1.11 o
  -4   3   1       63.92       81.86      1.10 o
  -3   3   1     4116.78     4336.33     22.93 o
  -2   3   1     1807.53     1892.43     14.40 o
  -1   3   1        1.84        1.59      0.69 o
   0   3   1       82.01       82.05      1.34 o
   1   3   1      233.82      239.95      1.40 o
   2   3   1      503.86      516.30      4.48 o
   3   3   1       17.68       15.09      1.55 o
   4   3   1      767.83      733.31      7.59 o
   5   3   1      137.54      127.04      1.99 o
   6   3   1       68.28       78.78      2.28 o
   7   3   1       27.86       33.47      2.20 o
   8   3   1       39.72       33.36      2.28 o
   9   3   1       16.18       19.90      3.45 o
  10   3   1       32.32       38.83      3.98 o
 -13   4   1        6.47        3.40      3.58 o
 -12   4   1       74.14       69.43      3.42 o
 -11   4   1        0.00        1.18      3.67 o
 -10   4   1        2.25        1.69      1.88 o
  -9   4   1       23.12       23.32      1.63 o
  -8   4   1       26.53       24.99      1.43 o
  -7   4   1        1.36        3.18      1.15 o
  -6   4   1      481.71      482.59      3.77 o
  -5   4   1       39.17       29.37      0.95 o
  -4   4   1     1282.63     1337.13      8.20 o
  -3   4   1     2037.41     2133.21     14.34 o
  -2   4   1        0.57        6.43      0.51 o
  -1   4   1      174.98      189.19      1.77 o
   0   4   1       35.89       53.26      1.02 o
   1   4   1      238.53      265.17      1.92 o
   2   4   1       43.92       70.16      1.07 o
   3   4   1      184.50      157.82      2.52 o
   4   4   1       25.17       29.72      2.01 o
   5   4   1       80.34       81.41      2.37 o
   6   4   1       55.68       65.15      2.34 o
   7   4   1        5.27        6.51      2.24 o
   8   4   1        2.85        5.98      2.36 o
   9   4   1        3.12        3.90      3.56 o
  10   4   1        5.30        2.52      3.90 o
 -13   5   1        0.59        0.00      6.94 o
 -12   5   1       67.66       67.45      3.36 o
 -11   5   1       46.31       51.10      2.54 o
 -10   5   1        3.57        4.93      2.03 o
  -9   5   1        7.35        6.27      1.51 o
  -8   5   1        1.43        2.28      1.46 o
  -7   5   1        6.48        4.31      1.19 o
  -6   5   1       82.44       74.04      1.19 o
  -5   5   1       14.13       16.66      0.50 o
  -4   5   1      212.28      208.12      1.79 o
  -3   5   1        2.78        1.88      0.65 o
  -2   5   1      936.52      954.47      5.03 o
  -1   5   1      907.13      987.04      6.49 o
   0   5   1        0.14        1.12      0.99 o
   1   5   1      136.62      111.73      1.47 o
   2   5   1      393.37      371.91      2.16 o
   3   5   1      336.74      345.40      2.78 o
   4   5   1       23.21       25.23      2.20 o
   5   5   1        3.70        3.57      2.38 o
   6   5   1        0.05        2.20      2.66 o
   7   5   1        6.54        5.58      2.34 o
   8   5   1       10.66       16.87      2.59 o
   9   5   1        0.79        2.23      3.72 o
 -13   6   1        8.24        8.15      2.78 o
 -12   6   1        5.02        5.40      2.56 o
 -11   6   1       63.72       51.24      2.02 o
 -10   6   1       85.35       82.48      1.63 o
  -9   6   1        3.54        4.14      1.36 o
  -8   6   1       14.61       13.83      1.36 o
  -7   6   1       76.83       74.56      1.55 o
  -6   6   1        4.34        5.79      0.99 o
  -5   6   1      285.72      312.26      2.96 o
  -4   6   1      243.04      257.81      2.23 o
  -3   6   1       41.49       51.34      0.68 o
  -2   6   1      359.06      391.55      3.50 o
  -1   6   1      254.29      296.46      2.36 o
   0   6   1      522.62      496.91      4.62 o
   1   6   1      441.13      426.46      2.21 o
   2   6   1       77.93       81.08      1.81 o
   3   6   1        1.60        0.69      2.15 o
   4   6   1      169.60      177.66      2.73 o
   5   6   1       14.02       10.39      2.20 o
   6   6   1        0.01        1.15      2.54 o
   7   6   1       74.01       83.35      2.83 o
   8   6   1        1.02        2.11      2.78 o
   9   6   1        6.27        9.36      4.00 o
 -13   7   1       15.23       11.81      2.94 o
 -12   7   1        7.73       10.60      2.73 o
 -11   7   1       63.02       61.42      2.15 o
 -10   7   1       18.66       14.70      1.40 o
  -9   7   1       58.70       60.24      1.51 o
  -8   7   1        0.25        1.28      1.37 o
  -7   7   1      282.33      278.58      3.31 o
  -6   7   1      116.44      110.41      1.33 o
  -5   7   1       67.98       68.66      1.24 o
  -4   7   1       33.39       23.81      0.93 o
  -3   7   1       10.39        9.87      0.90 o
  -2   7   1        7.26       13.77      1.20 o
  -1   7   1      111.88      135.17      3.92 o
   0   7   1       26.87       28.99      2.20 o
   1   7   1      576.02      538.57      3.53 o
   2   7   1      144.48      171.30      2.72 o
   3   7   1      142.06      128.45      2.99 o
   4   7   1      108.29      113.33      3.02 o
   5   7   1        0.05        0.61      2.96 o
   6   7   1        3.92        5.87      2.89 o
   7   7   1        5.93        8.12      3.15 o
   8   7   1       51.29       56.10      3.61 o
 -13   8   1        1.61        7.05      6.96 o
 -12   8   1        0.03        1.43      4.02 o
 -11   8   1       30.30       31.50      2.09 o
 -10   8   1        1.28        3.80      1.89 o
  -9   8   1        3.58        4.42      1.57 o
  -8   8   1      111.12      110.79      2.42 o
  -7   8   1      273.62      285.04      7.03 o
  -6   8   1        0.32        1.26      1.42 o
  -5   8   1      136.39      143.39      1.52 o
  -4   8   1        0.01        1.56      1.35 o
  -3   8   1      163.53      158.23      2.19 o
  -2   8   1      126.60      115.24      2.31 o
  -1   8   1      120.54      121.54      3.23 o
   0   8   1        0.20        1.12      3.03 o
   1   8   1      118.47      109.00      3.41 o
   2   8   1        1.97        3.66      3.52 o
   3   8   1       88.81       78.49      2.90 o
   4   8   1        2.27        2.55      3.45 o
   5   8   1        0.22        2.78      3.49 o
   6   8   1       31.53       33.37      3.34 o
   7   8   1        2.72        4.75      3.77 o
 -12   9   1        3.34        3.92      4.95 o
 -11   9   1       29.78       32.60      2.44 o
 -10   9   1        1.31        2.43      2.68 o
  -9   9   1        1.84        1.89      2.18 o
  -8   9   1       53.03       49.39      1.81 o
  -7   9   1      282.41      292.74      6.27 o
  -6   9   1      170.35      168.18      1.88 o
  -5   9   1        9.51        6.03      1.45 o
  -4   9   1        5.36        5.53      1.49 o
  -3   9   1       10.79        8.89      2.09 o
  -2   9   1      196.52      192.17      3.70 o
  -1   9   1      347.69      301.83      4.59 o
   0   9   1        0.84        0.77      2.97 o
   1   9   1       14.72       14.81      3.28 o
   2   9   1       21.80       16.69      3.31 o
   3   9   1        8.08        8.78      3.29 o
   4   9   1       92.11       97.39      4.72 o
   5   9   1       24.72       21.41      3.61 o
   6   9   1       24.37       27.08      4.00 o
 -12  10   1        1.61        5.41      4.16 o
 -11  10   1       31.17       31.25      3.24 o
 -10  10   1        0.05        2.01      2.87 o
  -9  10   1       20.14       21.94      2.88 o
  -8  10   1      212.09      214.29      2.80 o
  -7  10   1        0.15        3.62      2.19 o
  -6  10   1       62.72       70.72      2.24 o
  -5  10   1       23.48       28.29      1.95 o
  -4  10   1      160.72      150.43      2.50 o
  -3  10   1      118.42      100.84      2.47 o
  -2  10   1        8.79        9.06      3.05 o
  -1  10   1       20.57       14.63      3.29 o
   0  10   1      343.20      310.44      9.14 o
   1  10   1       40.51       35.98      3.53 o
   2  10   1       19.81       21.87      4.15 o
   3  10   1        6.06        4.25      4.27 o
   4  10   1       18.33       15.00      3.67 o
   5  10   1       16.30       19.25      4.08 o
 -12  11   1        0.21        2.91      3.34 o
 -11  11   1        1.27        4.45      3.24 o
 -10  11   1      146.36      141.67      4.70 o
  -9  11   1       48.49       49.48      3.19 o
  -8  11   1       19.02       20.96      2.43 o
  -7  11   1        0.37        2.50      1.72 o
  -6  11   1        0.01        3.10      2.27 o
  -5  11   1        3.30        6.46      3.42 o
  -4  11   1        2.76        5.17      2.20 o
  -3  11   1       66.72       56.92      3.17 o
  -2  11   1       26.44       27.29      2.51 o
  -1  11   1       16.79       17.16      3.36 o
   0  11   1      125.90      106.53      4.29 o
   1  11   1        2.34        2.83      4.17 o
   2  11   1       23.12       22.74      4.66 o
   3  11   1        0.12        2.29      7.03 o
   4  11   1       39.15       44.41      5.53 o
 -11  12   1       16.18       21.26      3.51 o
 -10  12   1       12.61       10.08      3.70 o
  -9  12   1        2.39        6.29      3.21 o
  -8  12   1       14.52       20.43      2.66 o
  -7  12   1        0.71        2.38      3.22 o
  -6  12   1        0.32        4.86      4.04 o
  -5  12   1       36.96       37.42      4.95 o
  -4  12   1        3.57        3.09      2.89 o
  -3  12   1        4.82        2.60      2.51 o
  -2  12   1        1.58        2.08      2.50 o
  -1  12   1        2.07        3.75      2.90 o
   0  12   1       61.89       60.95      4.25 o
   1  12   1        2.54        5.62      5.02 o
   2  12   1        2.27        6.76      4.95 o
   3  12   1       12.18       19.57      5.57 o
 -10  13   1       12.25       14.38      3.56 o
  -9  13   1       11.97       14.47      6.22 o
  -8  13   1       15.50       16.92      5.49 o
  -7  13   1        0.31        7.02      4.77 o
  -6  13   1       15.80       12.43      4.84 o
  -5  13   1       26.40       25.99     10.59 o
  -4  13   1       11.35       10.82      3.75 o
  -3  13   1       29.91       29.08      2.83 o
  -2  13   1        6.36        5.93      2.81 o
  -1  13   1       31.15       31.78      3.03 o
   0  13   1        2.09        6.73      4.57 o
   1  13   1       64.78       67.09      5.71 o
  -9  14   1        7.43       12.17      7.15 o
  -8  14   1       45.93       42.31      5.67 o
  -7  14   1        8.75        2.96      5.53 o
  -6  14   1        5.38        4.53      4.89 o
  -5  14   1        9.22        4.60      5.75 o
  -4  14   1        2.56        1.87      3.92 o
  -3  14   1        8.97       12.27      2.94 o
  -2  14   1       20.49       19.60      3.17 o
  -1  14   1        0.39        3.60      3.44 o
   1 -14   2        4.42        6.85      4.23 o
   2 -14   2        2.97        4.60      5.13 o
   3 -14   2        1.17        3.81      3.55 o
   4 -14   2       30.07       34.03      4.12 o
   5 -14   2       29.40       29.77      3.56 o
   6 -14   2       37.19       35.91      3.54 o
   7 -14   2       43.77       42.86      4.07 o
   8 -14   2        8.26        8.28      4.44 o
  -1 -13   2        1.12        2.55      4.10 o
   0 -13   2       49.10       50.14      4.51 o
   1 -13   2        6.84        6.74      4.09 o
   2 -13   2       32.85       36.61      3.50 o
   3 -13   2       15.11       11.81      3.32 o
   4 -13   2        4.06        6.66      3.92 o
   5 -13   2       83.19       91.46      3.56 o
   6 -13   2       51.47       55.05      3.39 o
   7 -13   2        0.33        3.05      3.87 o
   8 -13   2       29.36       30.83      3.06 o
   9 -13   2        7.30        7.81      2.91 o
  10 -13   2       24.11       27.66      3.35 o
  -3 -12   2        1.10        5.35      4.82 o
  -2 -12   2      141.05      139.92      7.73 o
  -1 -12   2        1.78        2.12      3.83 o
   0 -12   2        2.16        1.52      3.67 o
   1 -12   2        5.24        8.90      3.13 o
   2 -12   2       31.20       30.55      3.14 o
   3 -12   2       48.63       44.10      2.72 o
   4 -12   2      175.13      169.38      5.96 o
   5 -12   2       35.10       40.43      3.59 o
   6 -12   2        0.33        1.90      2.42 o
   7 -12   2        0.50        3.04      2.23 o
   8 -12   2       21.20       23.98      2.57 o
   9 -12   2       66.97       77.82      2.87 o
  10 -12   2       18.37       19.57      2.88 o
  -4 -11   2      164.16      155.61      4.18 o
  -3 -11   2       24.13       24.86      3.51 o
  -2 -11   2       12.73        9.75      3.53 o
  -1 -11   2        0.69        4.08      3.23 o
   0 -11   2        8.79        4.13      3.43 o
   1 -11   2       11.91       12.50      2.98 o
   2 -11   2      142.73      139.31      4.76 o
   3 -11   2     1145.47     1117.11     39.98 o
   4 -11   2       89.93       88.92      2.67 o
   5 -11   2        8.01        8.26      2.51 o
   6 -11   2        3.55        3.31      1.97 o
   7 -11   2       29.26       30.64      2.12 o
   8 -11   2       15.94       19.11      2.24 o
   9 -11   2       83.75       90.64      2.99 o
  10 -11   2       66.44       73.88      3.72 o
  11 -11   2       18.13       21.77      3.89 o
  -5 -10   2        0.28        3.37      3.66 o
  -4 -10   2        1.80        2.61      3.89 o
  -3 -10   2       14.11       14.03      3.14 o
  -2 -10   2        5.04        7.63      2.84 o
  -1 -10   2      108.55       95.01      3.02 o
   0 -10   2       47.84       50.12      2.75 o
   1 -10   2       83.25       80.10      3.04 o
   2 -10   2       10.29        9.68      2.16 o
   3 -10   2      362.43      368.24      8.48 o
   4 -10   2        0.10        1.27      1.78 o
   5 -10   2        0.11        1.07      1.82 o
   6 -10   2        0.18        2.40      1.75 o
   7 -10   2       43.19       39.16      1.93 o
   8 -10   2       67.33       74.20      2.26 o
   9 -10   2        0.86        4.49      2.37 o
  10 -10   2       38.78       41.58      2.43 o
  11 -10   2       18.42       16.30      3.32 o
  12 -10   2       64.98       61.40      3.72 o
  -6  -9   2       35.30       40.01      4.39 o
  -5  -9   2       23.08       15.59      3.31 o
  -4  -9   2        0.66        1.93      2.97 o
  -3  -9   2      152.06      139.25      3.31 o
  -2  -9   2        1.49        3.89      2.71 o
  -1  -9   2       27.05       28.27      2.51 o
   0  -9   2      108.41      106.38      2.70 o
   1  -9   2        0.37        1.70      1.87 o
   2  -9   2       20.21       20.35      1.83 o
   3  -9   2      705.82      692.87     10.99 o
   4  -9   2       41.71       32.43      1.68 o
   5  -9   2       79.60       74.04      2.87 o
   6  -9   2       46.83       54.43      2.94 o
   7  -9   2        3.69        6.37      1.73 o
   8  -9   2       28.34       32.90      1.92 o
   9  -9   2        1.36        5.09      2.13 o
  10  -9   2        2.67        7.50      3.26 o
  11  -9   2        5.17        5.10      3.06 o
  12  -9   2        9.79       11.63      3.36 o
  -7  -8   2        8.75       11.31      3.30 o
  -6  -8   2        9.14       12.50      2.84 o
  -5  -8   2       18.72       15.04      2.61 o
  -4  -8   2        0.79        2.12      3.35 o
  -3  -8   2        8.43       12.44      2.76 o
  -2  -8   2       25.00       23.44      2.74 o
  -1  -8   2        4.64        6.90      2.67 o
   0  -8   2       12.11        7.56      2.11 o
   1  -8   2        4.87        4.48      1.58 o
   2  -8   2       40.66       39.41      1.53 o
   3  -8   2      106.24       98.25      2.42 o
   4  -8   2      222.29      225.97      4.07 o
   5  -8   2      116.55      134.00      4.89 o
   6  -8   2       16.68       19.95      1.50 o
   7  -8   2        6.12        7.60      1.44 o
   8  -8   2       31.11       34.23      1.71 o
   9  -8   2        5.63        8.76      1.68 o
  10  -8   2       40.57       39.90      2.61 o
  11  -8   2        6.10        7.86      2.65 o
  12  -8   2        0.18        5.21      3.15 o
  -8  -7   2        8.81       12.03      3.28 o
  -7  -7   2       22.42       18.58      3.03 o
  -6  -7   2        8.33        7.08      2.47 o
  -5  -7   2       76.00       63.25      2.72 o
  -4  -7   2        0.36        3.82      2.48 o
  -3  -7   2        5.91        9.17      2.30 o
  -2  -7   2        0.03        0.04      5.47 o
  -1  -7   2       27.11       26.66      2.70 o
   0  -7   2      342.55      323.17      3.20 o
   1  -7   2        0.21        2.14      1.24 o
   2  -7   2        1.89        1.46      1.06 o
   3  -7   2      109.35      131.18      1.96 o
   4  -7   2      810.62      854.71     12.73 o
   5  -7   2      147.72      155.79      3.78 o
   6  -7   2        0.18        2.86      1.21 o
   7  -7   2        3.91        6.28      1.49 o
   8  -7   2       45.42       47.15      1.65 o
   9  -7   2        4.82        5.32      1.61 o
  10  -7   2       12.69       13.68      2.81 o
  11  -7   2        0.02        4.19      2.61 o
  12  -7   2       28.46       31.57      3.20 o
  -9  -6   2        0.07        2.14      4.73 o
  -8  -6   2       23.08       31.29      3.16 o
  -7  -6   2       39.79       34.27      2.59 o
  -6  -6   2       71.35       63.75      2.61 o
  -5  -6   2      202.71      158.50      2.86 o
  -4  -6   2       80.48       75.74      2.45 o
  -3  -6   2       22.11       19.02      2.36 o
  -2  -6   2       75.77       57.38      2.75 o
  -1  -6   2      227.66      251.02      3.51 o
   0  -6   2       11.57       12.36      0.84 o
   1  -6   2       20.05       11.18      1.11 o
   2  -6   2        0.05        0.85      1.01 o
   3  -6   2       72.14       68.22      1.33 o
   4  -6   2      337.87      398.37      7.77 o
   5  -6   2      209.31      198.65      3.53 o
   6  -6   2        2.07        3.79      1.06 o
   7  -6   2       28.92       25.87      1.36 o
   8  -6   2       54.73       52.68      1.66 o
   9  -6   2       48.80       46.50      2.05 o
  10  -6   2       36.29       35.19      2.45 o
  11  -6   2        0.29        2.27      2.47 o
  12  -6   2        7.37        5.94      2.62 o
 -10  -5   2        2.07        6.14      4.86 o
  -9  -5   2       22.93       27.00      4.74 o
  -8  -5   2        4.58        4.55      2.23 o
  -7  -5   2        3.46        3.21      2.14 o
  -6  -5   2       56.15       52.54      2.22 o
  -5  -5   2       82.60       77.50      2.14 o
  -4  -5   2        8.89       24.43      2.34 o
  -3  -5   2      133.34      107.73      2.74 o
  -2  -5   2       52.62       58.16      2.00 o
  -1  -5   2      389.34      477.76      7.72 o
   0  -5   2        3.81        1.69      0.81 o
   1  -5   2      121.05      109.29      2.18 o
   2  -5   2       54.95       46.91      1.21 o
   3  -5   2       46.73       56.01      1.20 o
   4  -5   2      162.54      180.91      4.68 o
   5  -5   2       45.83       51.98      0.90 o
   6  -5   2       15.23       11.15      1.07 o
   7  -5   2        0.02        0.59      1.26 o
   8  -5   2       18.50       19.12      1.47 o
   9  -5   2        1.45        2.23      2.24 o
  10  -5   2       14.11       14.83      2.33 o
  11  -5   2        6.96        5.84      2.47 o
  12  -5   2        0.07        2.02      3.57 o
 -10  -4   2        1.10        4.10      4.12 o
  -9  -4   2       13.50       16.77      2.88 o
  -8  -4   2        5.10        8.39      2.06 o
  -7  -4   2       76.53       70.15      2.26 o
  -6  -4   2        3.07        3.65      1.93 o
  -5  -4   2       46.48       43.65      1.98 o
  -4  -4   2       68.13       85.72      2.11 o
  -3  -4   2       82.50       68.03      2.34 o
  -2  -4   2      196.89      189.64      2.19 o
  -1  -4   2      443.85      495.51      7.41 o
   0  -4   2      371.65      409.29      5.76 o
   1  -4   2        5.05        5.11      0.86 o
   2  -4   2        0.21        0.22      0.65 o
   3  -4   2      156.34      183.53      3.58 o
   4  -4   2      373.74      340.80      5.87 o
   5  -4   2      164.69      193.53      3.75 o
   6  -4   2      327.78      325.10      3.21 o
   7  -4   2       48.50       50.91      1.53 o
   8  -4   2        4.05        3.59      1.97 o
   9  -4   2       39.21       34.10      2.30 o
  10  -4   2       16.16       17.55      2.05 o
  11  -4   2        8.69        9.41      2.23 o
  12  -4   2       81.57       77.70      2.76 o
 -11  -3   2        0.14       10.53      8.62 o
 -10  -3   2       34.80       41.29      4.07 o
  -9  -3   2        0.17        1.88      2.53 o
  -8  -3   2       15.02       15.21      1.99 o
  -7  -3   2       62.85       56.94      2.08 o
  -6  -3   2      109.87       99.23      2.13 o
  -5  -3   2       27.27       20.72      1.96 o
  -4  -3   2       64.51       63.70      1.48 o
  -3  -3   2      953.47     1125.77      4.88 o
  -2  -3   2      147.18      103.97      2.10 o
  -1  -3   2       21.55       33.26      1.19 o
   0  -3   2      258.30      248.68      3.35 o
   1  -3   2     1379.10     1349.43      9.60 o
   2  -3   2      106.53      154.94      1.75 o
   3  -3   2      222.05      237.82      4.37 o
   4  -3   2      307.35      337.49      6.08 o
   5  -3   2       30.70       42.64      0.87 o
   6  -3   2      739.45      764.89     15.58 o
   7  -3   2      151.85      136.17      2.54 o
   8  -3   2        2.78        5.24      1.86 o
   9  -3   2        6.91        4.93      1.80 o
  10  -3   2      147.76      134.34      2.49 o
  11  -3   2       18.51       18.95      2.33 o
  12  -3   2        0.29        3.69      2.70 o
 -11  -2   2       11.52       17.67      4.07 o
 -10  -2   2        8.50        9.24      3.57 o
  -9  -2   2       19.50       22.57      2.70 o
  -8  -2   2       64.23       61.80      2.58 o
  -7  -2   2      233.12      235.50      2.96 o
  -6  -2   2       53.37       49.75      1.60 o
  -5  -2   2        0.57        2.53      1.39 o
  -4  -2   2       28.11       22.04      1.23 o
  -3  -2   2     1601.28     1655.18     10.67 o
  -2  -2   2     2409.90     2524.05     14.55 o
  -1  -2   2     2208.40     2283.14     14.11 o
   0  -2   2      690.52      680.79      5.06 o
   1  -2   2      209.18      215.69      1.15 o
   2  -2   2      339.09      417.77      4.83 o
   3  -2   2        4.26       14.73      1.11 o
   4  -2   2      418.42      446.12      9.46 o
   5  -2   2       87.76       69.64      1.63 o
   6  -2   2      630.31      648.58     13.96 o
   7  -2   2       63.45       59.56      2.18 o
   8  -2   2      282.79      254.42      5.88 o
   9  -2   2      251.85      250.48      6.51 o
  10  -2   2        1.53        3.20      2.28 o
  11  -2   2      143.65      145.13      2.82 o
  12  -2   2        2.75        3.20      2.59 o
 -12  -1   2        5.40        7.03      4.12 o
 -11  -1   2        0.00        4.01      4.41 o
 -10  -1   2        8.94       11.08      3.50 o
  -9  -1   2        9.74        8.62      2.44 o
  -8  -1   2       66.37       65.63      2.19 o
  -7  -1   2       40.12       42.52      1.55 o
  -6  -1   2       20.41       18.53      1.25 o
  -5  -1   2       51.92       50.55      1.19 o
  -4  -1   2        0.02        1.21      0.95 o
  -3  -1   2     5204.66     5171.19     17.84 o
  -2  -1   2       15.83       33.97      1.77 o
  -1  -1   2      736.86      737.89      4.65 o
   0  -1   2     1239.44     1215.08     12.83 o
   1  -1   2     4689.18     4868.71     47.61 o
   2  -1   2      554.91      538.97      4.73 o
   3  -1   2     2399.64     2341.56     21.56 o
   4  -1   2      430.87      437.12      5.96 o
   5  -1   2      272.09      258.54      2.85 o
   6  -1   2       24.25       38.20      1.48 o
   7  -1   2        2.56        2.51      1.49 o
   8  -1   2        7.11        7.65      1.90 o
   9  -1   2      294.68      288.41      5.57 o
  10  -1   2       13.56       14.14      2.00 o
  11  -1   2        0.16        3.16      2.72 o
  12  -1   2       14.59       18.05      3.14 o
 -12   0   2        4.65        4.43      3.83 o
 -11   0   2        2.75        5.17      3.64 o
 -10   0   2       38.15       38.08      3.47 o
  -9   0   2        6.17        6.06      1.77 o
  -8   0   2       51.27       56.46      2.13 o
  -7   0   2      323.62      331.04      3.14 o
  -6   0   2      572.76      570.18      5.46 o
  -5   0   2       14.25       15.19      1.02 o
  -4   0   2       91.94       80.51      0.98 o
  -3   0   2      772.84      799.06      4.07 o
  -2   0   2     1716.00     1923.52      8.08 o
  -1   0   2     5747.59     5616.90     31.71 o
   0   0   2     2235.27     2232.85     12.42 o
   1   0   2     2152.53     2340.00     20.03 o
   2   0   2     1704.76     1841.86     20.71 o
   3   0   2     1393.32     1496.85     22.38 o
   4   0   2      812.68      762.26      4.98 o
   5   0   2      491.94      505.69      7.42 o
   6   0   2      141.61      139.82      1.93 o
   7   0   2        3.10        5.14      1.64 o
   8   0   2      122.77      127.40      3.76 o
   9   0   2       32.49       23.32      2.18 o
  10   0   2       55.05       58.89      2.65 o
  11   0   2        3.76        3.93      2.63 o
 -12   1   2        1.97        4.28      3.65 o
 -11   1   2       30.22       31.09      3.59 o
 -10   1   2       10.51       11.01      2.16 o
  -9   1   2      195.90      190.94      2.39 o
  -8   1   2      551.09      539.68      2.81 o
  -7   1   2       35.61       37.85      1.48 o
  -6   1   2      307.19      289.20      1.33 o
  -5   1   2       27.06       30.90      0.86 o
  -4   1   2      153.81      190.28      1.29 o
  -3   1   2      220.11      216.36      0.96 o
  -2   1   2    10891.94    10915.17     36.36 o
  -1   1   2     2481.91     2526.98     18.06 o
   0   1   2     1032.19     1105.87      4.20 o
   1   1   2       80.77      103.56      0.85 o
   2   1   2     3359.40     3290.24     32.90 o
   3   1   2     1265.46     1239.98     11.95 o
   4   1   2      539.27      541.69      6.83 o
   5   1   2      264.26      261.83      4.75 o
   6   1   2      421.53      428.95      7.00 o
   7   1   2      322.71      345.82      6.83 o
   8   1   2       99.04       96.71      2.60 o
   9   1   2        3.60        4.63      3.13 o
  10   1   2        2.17        4.40      3.37 o
  11   1   2        0.68        3.53      3.05 o
 -12   2   2       57.13       50.85      7.76 o
 -11   2   2      223.25      215.02      3.74 o
 -10   2   2       51.62       50.24      2.27 o
  -9   2   2       28.35       24.89      1.81 o
  -8   2   2       23.86       27.25      1.57 o
  -7   2   2      106.68      104.70      1.54 o
  -6   2   2        6.45        7.09      0.91 o
  -5   2   2      637.61      690.98      5.03 o
  -4   2   2     1606.42     1689.63     10.51 o
  -3   2   2      783.37      797.98      2.96 o
  -2   2   2     7057.56     7119.24     26.86 o
  -1   2   2       13.20       26.34      0.84 o
   0   2   2      100.56      114.75      1.23 o
   1   2   2      748.58      761.49      6.43 o
   2   2   2      612.37      643.88      6.40 o
   3   2   2      362.47      364.78      4.87 o
   4   2   2      154.94      170.94      3.33 o
   5   2   2       88.70       87.09      1.80 o
   6   2   2      620.43      621.31     10.43 o
   7   2   2      368.33      338.37      6.51 o
   8   2   2       55.42       45.34      3.27 o
   9   2   2       14.58       18.90      3.34 o
  10   2   2        0.25        3.93      3.68 o
  11   2   2        9.61       10.74      3.55 o
 -13   3   2        3.51        6.46      4.39 o
 -12   3   2       26.17       25.52      3.18 o
 -11   3   2       10.25        7.14      3.16 o
 -10   3   2        6.09        4.84      1.84 o
  -9   3   2        1.75        3.78      2.26 o
  -8   3   2       80.15       72.21      1.74 o
  -7   3   2       46.28       35.33      1.37 o
  -6   3   2      281.15      302.19      2.62 o
  -5   3   2      235.74      214.32      1.50 o
  -4   3   2        4.98        6.74      0.47 o
  -3   3   2      269.16      286.33      1.70 o
  -2   3   2     2795.53     2915.85     19.23 o
  -1   3   2     2001.96     1942.48     13.47 o
   0   3   2        0.62        0.84      1.12 o
   1   3   2      123.90       98.04      1.35 o
   2   3   2        9.21       10.16      1.21 o
   3   3   2      206.60      232.50      2.80 o
   4   3   2        3.03        3.36      1.48 o
   5   3   2        0.01        1.68      2.17 o
   6   3   2      228.67      206.80      2.79 o
   7   3   2      214.78      211.51      4.40 o
   8   3   2       46.56       51.28      2.74 o
   9   3   2       29.47       30.63      3.49 o
  10   3   2        3.20        7.60      4.22 o
 -13   4   2       44.98       44.67      3.31 o
 -12   4   2        7.08        6.00      3.16 o
 -11   4   2       50.52       50.20      3.35 o
 -10   4   2        0.08        1.98      2.29 o
  -9   4   2       85.62       84.47      1.81 o
  -8   4   2       23.76       20.32      1.44 o
  -7   4   2       75.20       68.24      1.47 o
  -6   4   2       20.21       19.45      1.04 o
  -5   4   2     1984.99     2043.54     15.28 o
  -4   4   2        3.25        5.43      0.59 o
  -3   4   2      527.54      578.83      2.45 o
  -2   4   2       37.04       31.08      1.17 o
  -1   4   2     1681.55     1744.95     11.97 o
   0   4   2      373.66      393.33      1.68 o
   1   4   2        0.01        1.63      1.48 o
   2   4   2       72.02       62.77      1.52 o
   3   4   2        0.19        0.51      1.83 o
   4   4   2      408.23      414.77      5.59 o
   5   4   2       72.88       72.88      3.27 o
   6   4   2        8.00        6.44      2.15 o
   7   4   2        5.10        5.35      2.24 o
   8   4   2        1.33        2.42      2.37 o
   9   4   2        4.55        6.85      3.73 o
  10   4   2       34.23       28.69      4.58 o
 -13   5   2       10.83       10.26      3.01 o
 -12   5   2       39.90       30.31      2.91 o
 -11   5   2        5.58        3.92      2.95 o
 -10   5   2       12.51       11.84      1.89 o
  -9   5   2       21.10       18.81      1.61 o
  -8   5   2       43.17       46.92      1.44 o
  -7   5   2        0.48        1.57      1.17 o
  -6   5   2      380.54      392.25      2.69 o
  -5   5   2      293.28      300.06      2.28 o
  -4   5   2      266.60      277.25      2.55 o
  -3   5   2      167.92      191.65      1.49 o
  -2   5   2      238.69      216.23      4.78 o
  -1   5   2        0.67        1.84      2.08 o
   0   5   2      297.15      314.77      2.73 o
   1   5   2      400.63      368.92      2.29 o
   2   5   2        5.97        6.91      1.72 o
   3   5   2        0.93        0.54      1.89 o
   4   5   2      774.27      721.34     14.69 o
   5   5   2        0.88        0.65      3.27 o
   6   5   2        0.93        5.21      2.30 o
   7   5   2       14.46       17.04      2.46 o
   8   5   2       42.20       43.75      2.77 o
   9   5   2       11.68        7.31      4.30 o
 -13   6   2        0.75        5.43      4.23 o
 -12   6   2        2.58        3.50      2.68 o
 -11   6   2        0.52        0.85      2.44 o
 -10   6   2       17.69       18.38      1.47 o
  -9   6   2        0.83        1.47      1.70 o
  -8   6   2      166.72      161.77      1.92 o
  -7   6   2        6.88        7.35      1.17 o
  -6   6   2      423.79      423.47      4.87 o
  -5   6   2       33.47       27.58      0.85 o
  -4   6   2      118.35      127.27      1.13 o
  -3   6   2      708.83      791.74      2.65 o
  -2   6   2        0.37        0.49      0.90 o
  -1   6   2      562.85      567.43      3.35 o
   0   6   2        5.91        8.86      1.30 o
   1   6   2      362.84      351.33      2.46 o
   2   6   2      308.45      276.76      2.64 o
   3   6   2        4.47        7.14      2.32 o
   4   6   2        1.90        3.58      2.14 o
   5   6   2      142.85      140.89      2.85 o
   6   6   2       32.26       35.39      2.52 o
   7   6   2       17.88       22.34      2.88 o
   8   6   2       84.54       94.32      3.39 o
 -13   7   2       22.76       25.33      3.60 o
 -12   7   2        5.28        4.10      2.84 o
 -11   7   2       47.02       44.36      1.67 o
 -10   7   2       49.31       41.00      1.49 o
  -9   7   2      187.42      190.43      2.11 o
  -8   7   2      198.91      206.21      1.80 o
  -7   7   2      153.67      139.60      1.71 o
  -6   7   2       39.43       38.91      1.28 o
  -5   7   2      542.60      533.14      2.41 o
  -4   7   2        9.30       11.42      1.06 o
  -3   7   2      145.13      143.95      1.96 o
  -2   7   2      496.60      545.99      6.54 o
  -1   7   2      641.74      698.97      3.78 o
   0   7   2      203.46      199.67      3.01 o
   1   7   2       48.98       57.08      2.57 o
   2   7   2      873.88      816.45      4.60 o
   3   7   2      235.35      229.18      3.90 o
   4   7   2        6.35        8.45      3.05 o
   5   7   2       37.88       39.84      3.12 o
   6   7   2       22.93       23.60      3.33 o
   7   7   2       11.37       18.33      3.53 o
   8   7   2       92.53       98.47      4.64 o
 -13   8   2        2.80        6.57      5.69 o
 -12   8   2        6.55        1.85      5.29 o
 -11   8   2       56.64       50.53      2.38 o
 -10   8   2       42.33       43.61      1.65 o
  -9   8   2        8.62        9.15      1.65 o
  -8   8   2        1.54        2.43      2.10 o
  -7   8   2      562.24      592.34      3.99 o
  -6   8   2       53.92       56.41      1.69 o
  -5   8   2       18.30       18.71      1.24 o
  -4   8   2       23.13       23.45      1.50 o
  -3   8   2       75.92       86.66      2.13 o
  -2   8   2       73.73       84.75      2.44 o
  -1   8   2       13.97       21.46      2.76 o
   0   8   2      307.80      298.94      7.58 o
   1   8   2       63.75       65.36      2.80 o
   2   8   2        8.53        5.87      2.62 o
   3   8   2        2.37        1.68      3.12 o
   4   8   2        3.32        1.47      3.09 o
   5   8   2       13.20       14.87      3.39 o
   6   8   2       53.05       53.54      3.80 o
   7   8   2        0.69        3.19      6.45 o
 -12   9   2       13.47       11.30      3.47 o
 -11   9   2        0.56        1.98      2.65 o
 -10   9   2        2.38        2.79      2.49 o
  -9   9   2       61.47       63.95      2.91 o
  -8   9   2        3.52        3.50      1.89 o
  -7   9   2       35.11       36.66      1.69 o
  -6   9   2       28.66       24.59      1.58 o
  -5   9   2       44.93       44.68      1.65 o
  -4   9   2      107.45      109.48      2.02 o
  -3   9   2       36.63       33.15      2.40 o
  -2   9   2       85.10       76.75      4.64 o
  -1   9   2       14.62       13.60      3.13 o
   0   9   2       37.80       30.95      3.83 o
   1   9   2      166.92      155.64      3.94 o
   2   9   2        0.52        1.28      2.97 o
   3   9   2       51.19       52.82      3.59 o
   4   9   2       64.60       62.25      3.67 o
   5   9   2       89.32       98.10      4.18 o
   6   9   2        1.42        2.13      4.74 o
 -12  10   2        5.89        4.61      2.94 o
 -11  10   2       20.74       18.61      2.87 o
 -10  10   2       33.17       37.37      3.09 o
  -9  10   2        2.00        3.15      2.46 o
  -8  10   2       95.01       96.68      2.64 o
  -7  10   2        0.73        2.60      2.50 o
  -6  10   2        5.61        4.90      1.93 o
  -5  10   2        5.73        6.32      2.25 o
  -4  10   2      103.73      106.40      2.37 o
  -3  10   2      137.78      131.66      2.54 o
  -2  10   2       57.20       57.87      3.50 o
  -1  10   2       29.61       27.52      3.56 o
   0  10   2        1.66        1.67      2.56 o
   1  10   2       92.22       87.13      3.80 o
   2  10   2        9.95       12.55      3.94 o
   3  10   2       86.79       89.33      4.17 o
   4  10   2        0.00        2.60      4.95 o
   5  10   2        8.84       11.29      4.04 o
 -12  11   2        1.06        4.73      4.32 o
 -11  11   2        0.49        0.87      3.25 o
 -10  11   2       52.76       54.99      3.44 o
  -9  11   2       12.99       17.53      2.57 o
  -8  11   2       39.76       41.75      2.53 o
  -7  11   2        0.33        3.30      2.52 o
  -6  11   2        1.64        0.28      3.46 o
  -5  11   2        0.01        2.72      3.90 o
  -4  11   2       15.98       16.86      2.19 o
  -3  11   2       18.97       20.96      2.31 o
  -2  11   2      364.85      332.43      4.48 o
  -1  11   2       65.34       64.38      2.99 o
   0  11   2        0.19        4.70      3.08 o
   1  11   2       10.58       15.31      4.28 o
   2  11   2        6.06       10.05      4.61 o
   3  11   2        2.53        4.12      4.83 o
   4  11   2       38.06       36.34      5.24 o
 -11  12   2       24.38       23.35      3.70 o
 -10  12   2        3.86        6.15      3.32 o
  -9  12   2        0.09       10.70      4.97 o
  -8  12   2        4.33        5.28      2.78 o
  -7  12   2       12.46       14.36      2.96 o
  -6  12   2       24.64       27.33      4.89 o
  -5  12   2       27.52       30.33      4.17 o
  -4  12   2       19.44       17.39      2.36 o
  -3  12   2       35.15       36.08      2.50 o
  -2  12   2      151.37      135.44      3.39 o
  -1  12   2       29.60       25.90      3.03 o
   0  12   2       23.04       23.04      3.10 o
   1  12   2        1.66        4.58      5.98 o
   2  12   2       15.68       13.90      4.74 o
   3  12   2       10.97       13.33      5.58 o
 -10  13   2        3.47       12.17      3.92 o
  -9  13   2        3.81        5.25      3.91 o
  -8  13   2        0.90        4.18      4.34 o
  -7  13   2        1.62        3.58      3.65 o
  -6  13   2        8.59       20.94      4.68 o
  -5  13   2        0.41        3.13      4.66 o
  -4  13   2        6.00        1.90      4.89 o
  -3  13   2        0.01        0.53      3.31 o
  -2  13   2       31.32       30.10      2.94 o
  -1  13   2       26.39       20.21      3.37 o
   0  13   2        0.92        0.28      4.78 o
   1  13   2        6.07        7.75      5.07 o
  -8  14   2       22.76       26.68      6.67 o
  -7  14   2       17.42       20.01      6.11 o
  -6  14   2       32.62       31.22      7.20 o
  -5  14   2        0.94        4.29      5.59 o
  -4  14   2        2.54        1.23      4.88 o
  -3  14   2       47.42       52.92      3.14 o
  -2  14   2       13.99       15.46      3.08 o
  -1  14   2        3.06        4.39      3.37 o
   1 -14   3       53.37       55.15      4.38 o
   2 -14   3        3.63        3.06      3.95 o
   3 -14   3       70.39       73.58      7.01 o
   4 -14   3        2.23        8.72      5.48 o
   5 -14   3       39.05       39.00      3.65 o
   6 -14   3        6.34        6.58      3.42 o
   7 -14   3       16.18       20.15      4.23 o
   8 -14   3       32.72       34.97      3.42 o
  -1 -13   3       37.40       42.30      4.60 o
   0 -13   3        7.79        9.39      4.12 o
   1 -13   3       22.97       28.47      4.02 o
   2 -13   3       19.97       20.16      3.93 o
   3 -13   3        0.36        4.31      3.73 o
   4 -13   3        0.05        0.88      5.00 o
   5 -13   3        3.39        3.82      3.96 o
   6 -13   3       26.48       27.42      3.24 o
   7 -13   3       62.63       62.86      2.96 o
   8 -13   3       18.90       17.92      3.09 o
   9 -13   3        5.00        4.76      2.80 o
  -3 -12   3       20.08       23.32      3.80 o
  -2 -12   3        2.04        5.28      3.52 o
  -1 -12   3       26.45       28.36      4.23 o
   0 -12   3       55.10       53.48      4.14 o
   1 -12   3        0.83        2.39      3.57 o
   2 -12   3       17.77       17.77      2.78 o
   3 -12   3      101.61       96.87      2.99 o
   4 -12   3      149.66      142.94      6.05 o
   5 -12   3      197.24      195.80      9.38 o
   6 -12   3        0.30        1.41      3.29 o
   7 -12   3        3.82        4.70      2.18 o
   8 -12   3        7.42        7.21      2.60 o
   9 -12   3        9.04        5.76      2.68 o
  10 -12   3        4.85        6.98      3.10 o
  -4 -11   3        0.11        1.49      5.13 o
  -3 -11   3       13.12       10.10      3.96 o
  -2 -11   3       33.59       32.51      3.26 o
  -1 -11   3        5.28        8.79      3.00 o
   0 -11   3       11.12       10.44      2.78 o
   1 -11   3       11.38       11.82      3.29 o
   2 -11   3        0.80        3.50      2.77 o
   3 -11   3      478.31      470.53     13.99 o
   4 -11   3       12.60        8.11      2.71 o
   5 -11   3        1.29        2.55      2.67 o
   6 -11   3       30.77       30.25      2.11 o
   7 -11   3        7.25        8.27      2.07 o
   8 -11   3        7.61        7.95      2.12 o
   9 -11   3        0.00        1.19      2.47 o
  10 -11   3        4.46        6.73      3.85 o
  11 -11   3        0.02        5.60      3.81 o
  -5 -10   3        6.22       10.10      3.79 o
  -4 -10   3        3.18        5.43      3.47 o
  -3 -10   3       12.01        8.87      3.04 o
  -2 -10   3        0.32        1.55      2.69 o
  -1 -10   3        1.06        2.62      3.84 o
   0 -10   3        7.21       10.55      2.99 o
   1 -10   3      181.48      177.69      4.35 o
   2 -10   3      386.40      375.02      8.16 o
   3 -10   3      104.58      107.39      3.43 o
   4 -10   3       20.64       21.49      1.93 o
   5 -10   3        0.16        2.10      1.90 o
   6 -10   3        7.11        4.23      1.95 o
   7 -10   3       40.25       41.23      1.93 o
   8 -10   3        0.01        3.36      3.89 o
   9 -10   3       53.43       55.10      4.13 o
  10 -10   3      111.38      106.96      3.63 o
  11 -10   3        9.23       11.90      3.25 o
  -6  -9   3        0.65        2.44      4.19 o
  -5  -9   3        9.12       13.07      3.42 o
  -4  -9   3        2.70        3.02      3.12 o
  -3  -9   3       22.39       21.41      2.89 o
  -2  -9   3       69.20       64.40      3.25 o
  -1  -9   3       47.54       47.19      2.72 o
   0  -9   3      879.94      814.66     13.25 o
   1  -9   3      178.39      166.59      5.69 o
   2  -9   3       41.54       38.13      1.95 o
   3  -9   3      420.26      417.15     10.14 o
   4  -9   3       22.74       28.74      1.67 o
   5  -9   3       45.52       44.41      1.95 o
   6  -9   3       52.23       53.76      2.03 o
   7  -9   3       85.16       77.90      2.78 o
   8  -9   3      186.65      189.30      5.42 o
   9  -9   3      155.50      153.35      5.44 o
  10  -9   3       46.48       43.51      3.78 o
  11  -9   3        0.08        4.85      3.79 o
  12  -9   3        7.79        9.81      3.50 o
  -7  -8   3       25.73       28.30      3.13 o
  -6  -8   3        4.21        6.49      3.38 o
  -5  -8   3       19.20       23.57      3.18 o
  -4  -8   3        4.11        3.23      2.90 o
  -3  -8   3       39.61       36.17      3.13 o
  -2  -8   3      503.29      433.20      8.82 o
  -1  -8   3       36.46       31.52      2.83 o
   0  -8   3      451.82      436.09      6.30 o
   1  -8   3       21.19       20.98      1.67 o
   2  -8   3       27.06       28.51      1.58 o
   3  -8   3      179.80      191.59      4.22 o
   4  -8   3        1.21        1.00      1.88 o
   5  -8   3      101.27       90.44      2.81 o
   6  -8   3       74.25       72.57      2.28 o
   7  -8   3      152.44      143.07      3.54 o
   8  -8   3        0.61        2.28      1.73 o
   9  -8   3       24.04       26.46      2.00 o
  10  -8   3       33.76       35.62      2.63 o
  11  -8   3        6.48        8.86      2.74 o
  12  -8   3        0.01        2.61      3.01 o
  -8  -7   3       22.81       24.62      3.45 o
  -7  -7   3        5.20        3.18      2.45 o
  -6  -7   3        1.40        2.90      2.49 o
  -5  -7   3      198.03      183.66      3.80 o
  -4  -7   3       66.32       45.40      3.81 o
  -3  -7   3       83.08       92.40      3.40 o
  -2  -7   3      214.67      232.50      3.59 o
  -1  -7   3       71.94       65.43      2.41 o
   0  -7   3      260.01      253.49      6.06 o
   1  -7   3        0.49        1.48      1.32 o
   2  -7   3       26.78       28.80      1.31 o
   3  -7   3       43.21       42.48      1.55 o
   4  -7   3      236.52      253.93      5.98 o
   5  -7   3      185.39      188.50      3.23 o
   6  -7   3       29.66       24.79      1.44 o
   7  -7   3      138.67      135.87      2.39 o
   8  -7   3       71.70       71.00      2.65 o
   9  -7   3       20.08       21.36      2.13 o
  10  -7   3        0.12        2.43      2.51 o
  11  -7   3       32.06       32.20      2.84 o
  12  -7   3        4.04        5.36      2.89 o
  -9  -6   3       21.13       25.03      4.10 o
  -8  -6   3        9.21       10.43      2.87 o
  -7  -6   3        3.06        3.74      2.17 o
  -6  -6   3        9.64       11.78      2.43 o
  -5  -6   3        0.59        3.02      2.49 o
  -4  -6   3        9.00       13.02      2.52 o
  -3  -6   3       87.27       87.00      2.62 o
  -2  -6   3       45.06       52.44      2.20 o
  -1  -6   3      402.78      345.42      5.52 o
   0  -6   3        7.40        5.99      0.98 o
   1  -6   3        4.51        7.38      1.27 o
   2  -6   3      164.66      152.57      3.20 o
   3  -6   3       59.56       53.68      1.42 o
   4  -6   3      448.17      499.19     10.05 o
   5  -6   3      367.40      371.54      7.05 o
   6  -6   3        0.04        2.10      1.77 o
   7  -6   3        9.01        9.76      1.52 o
   8  -6   3      193.26      194.38      4.46 o
   9  -6   3        7.77        7.86      2.01 o
  10  -6   3        0.72        2.90      3.10 o
  11  -6   3        3.99        6.74      2.68 o
  12  -6   3        4.38        3.99      2.67 o
 -10  -5   3        2.45        3.96      4.10 o
  -9  -5   3        2.43        6.39      4.83 o
  -8  -5   3       82.31       72.58      2.86 o
  -7  -5   3       73.34       59.72      2.31 o
  -6  -5   3       17.95       18.26      2.29 o
  -5  -5   3        0.24        0.73      2.53 o
  -4  -5   3       58.19       81.79      2.55 o
  -3  -5   3        1.64        1.14      1.80 o
  -2  -5   3       86.20       89.33      1.86 o
  -1  -5   3       39.55       44.54      1.56 o
   0  -5   3      100.96       78.39      1.48 o
   1  -5   3        0.14        3.24      1.06 o
   2  -5   3        2.44       12.26      1.03 o
   3  -5   3      513.45      579.18      9.43 o
   4  -5   3       61.24       73.94      2.14 o
   5  -5   3       55.81       47.71      1.84 o
   6  -5   3      315.04      289.12      6.78 o
   7  -5   3       14.63       12.49      1.48 o
   8  -5   3        8.67        7.68      1.76 o
   9  -5   3       22.77       23.57      2.38 o
  10  -5   3        7.71        8.20      2.45 o
  11  -5   3        4.55        4.17      2.66 o
  12  -5   3        7.14        5.97      2.56 o
 -10  -4   3       13.74       13.22      4.87 o
  -9  -4   3       40.23       42.83      4.90 o
  -8  -4   3       38.25       32.40      2.48 o
  -7  -4   3       44.42       37.92      2.07 o
  -6  -4   3       75.85       66.78      2.21 o
  -5  -4   3        0.04        3.82      2.53 o
  -4  -4   3      100.67      106.49      2.38 o
  -3  -4   3      129.31      123.68      3.02 o
  -2  -4   3        4.00        3.98      1.45 o
  -1  -4   3      576.44      550.11      8.15 o
   0  -4   3      101.49      132.36      1.61 o
   1  -4   3      361.47      384.23      5.51 o
   2  -4   3     2701.69     2761.17     38.24 o
   3  -4   3      121.89      100.88      3.27 o
   4  -4   3     1328.36     1402.64     35.45 o
   5  -4   3       34.91       34.83      1.16 o
   6  -4   3      360.89      377.57      6.92 o
   7  -4   3        1.04        2.66      1.84 o
   8  -4   3       11.98        9.46      1.95 o
   9  -4   3        3.77        3.99      2.10 o
  10  -4   3       80.91       78.28      2.51 o
  11  -4   3        0.11        6.00      3.03 o
  12  -4   3       30.69       27.34      3.02 o
 -11  -3   3       46.50       47.60      5.17 o
 -10  -3   3        0.57        4.64      5.53 o
  -9  -3   3        0.09        1.85      7.61 o
  -8  -3   3       87.23       85.16      2.12 o
  -7  -3   3        6.44        7.19      1.75 o
  -6  -3   3       14.49       15.78      1.78 o
  -5  -3   3       18.50       16.99      1.87 o
  -4  -3   3      124.70      133.19      1.95 o
  -3  -3   3     1237.97     1326.62      8.42 o
  -2  -3   3      362.95      406.38      3.55 o
  -1  -3   3     1063.92     1095.33     12.16 o
   0  -3   3     1035.60     1086.93      7.20 o
   1  -3   3      564.24      579.00      4.72 o
   2  -3   3     1381.27     1545.10     19.86 o
   3  -3   3     1468.28     1490.12     18.09 o
   4  -3   3      165.58      134.02      1.81 o
   5  -3   3       85.33       83.39      1.91 o
   6  -3   3      272.33      290.15      5.31 o
   7  -3   3       39.66       41.92      3.54 o
   8  -3   3       61.90       59.22      3.13 o
   9  -3   3        7.63       10.23      2.02 o
  10  -3   3       45.91       43.76      2.30 o
  11  -3   3        3.40        5.09      2.32 o
  12  -3   3        3.48        4.30      2.54 o
 -11  -2   3        6.97        7.21      4.07 o
 -10  -2   3       90.26       92.76      4.11 o
  -9  -2   3        0.25        1.29      3.60 o
  -8  -2   3       32.03       29.82      2.25 o
  -7  -2   3       27.39       23.40      1.65 o
  -6  -2   3       79.85       85.19      1.70 o
  -5  -2   3        2.61        1.23      1.43 o
  -4  -2   3       27.85       24.33      1.46 o
  -3  -2   3      486.67      424.75      3.76 o
  -2  -2   3      575.99      558.72      5.43 o
  -1  -2   3      694.04      836.23      9.22 o
   0  -2   3      483.83      538.15      2.52 o
   1  -2   3     6005.17     6001.43     63.86 o
   2  -2   3      202.47      194.77      2.49 o
   3  -2   3      386.10      353.02      4.77 o
   4  -2   3       28.66       47.58      1.00 o
   5  -2   3      102.74       89.03      1.87 o
   6  -2   3       62.43       66.07      2.98 o
   7  -2   3       99.02      102.77      2.64 o
   8  -2   3        5.96        6.98      2.45 o
   9  -2   3      116.57      101.61      2.93 o
  10  -2   3       20.43       19.90      2.18 o
  11  -2   3        9.61        9.74      2.40 o
  12  -2   3       17.13       16.34      2.78 o
 -12  -1   3       33.84       28.38      4.16 o
 -11  -1   3        5.32        5.48      3.70 o
 -10  -1   3       13.92       17.74      3.40 o
  -9  -1   3       32.72       33.50      3.45 o
  -8  -1   3        1.45        2.58      1.93 o
  -7  -1   3      111.89       96.56      1.77 o
  -6  -1   3      283.08      298.15      1.88 o
  -5  -1   3      667.72      683.49      3.26 o
  -4  -1   3       50.17       39.79      1.20 o
  -3  -1   3       91.79       85.94      0.99 o
  -2  -1   3      104.48      104.52      0.80 o
  -1  -1   3     1782.50     1819.48     15.85 o
   0  -1   3      107.70      104.29      1.30 o
   1  -1   3      981.76      911.00     12.53 o
   2  -1   3      134.17      124.75      2.93 o
   3  -1   3     1088.46     1054.29      6.28 o
   4  -1   3      485.60      433.41      5.64 o
   5  -1   3       47.92       45.82      1.75 o
   6  -1   3       72.25       81.98      2.21 o
   7  -1   3       66.90       62.09      1.97 o
   8  -1   3        4.09        3.28      2.35 o
   9  -1   3       16.11       22.53      2.38 o
  10  -1   3        1.60        4.44      2.45 o
  11  -1   3        0.16        2.47      3.25 o
  12  -1   3        1.64        5.40      3.16 o
 -12   0   3        1.33        3.27      4.67 o
 -11   0   3       26.81       30.86      3.67 o
 -10   0   3       19.55       17.48      3.35 o
  -9   0   3       12.75       10.67      2.41 o
  -8   0   3       55.47       54.62      1.55 o
  -7   0   3      131.41      143.50      1.65 o
  -6   0   3      194.58      209.73      1.64 o
  -5   0   3      562.18      598.63      3.78 o
  -4   0   3       25.02       45.77      0.92 o
  -3   0   3        0.77        0.30      0.76 o
  -2   0   3      484.80      552.19      2.69 o
  -1   0   3       10.14       12.34      0.76 o
   0   0   3      753.63      728.21      5.09 o
   1   0   3      852.37      859.25      6.29 o
   2   0   3        8.46       15.57      1.10 o
   3   0   3     2517.02     2579.43     30.71 o
   4   0   3       32.84       29.40      1.24 o
   5   0   3       21.58       26.33      1.34 o
   6   0   3       42.73       44.57      1.54 o
   7   0   3       33.19       25.41      1.76 o
   8   0   3        6.11        9.48      2.84 o
   9   0   3       15.25       14.57      2.60 o
  10   0   3        6.26        6.04      3.34 o
  11   0   3        0.32        1.33      3.50 o
 -12   1   3        0.24        3.05      3.77 o
 -11   1   3        6.48        7.44      3.55 o
 -10   1   3       17.58       12.24      2.69 o
  -9   1   3       27.33       25.11      2.59 o
  -8   1   3       44.76       45.97      1.47 o
  -7   1   3        5.35        6.49      1.22 o
  -6   1   3      294.54      310.86      1.64 o
  -5   1   3       17.84       25.80      0.84 o
  -4   1   3      151.86      170.94      0.97 o
  -3   1   3      684.49      688.01      2.08 o
  -2   1   3      462.55      518.10      1.77 o
  -1   1   3      118.29      121.02      2.29 o
   0   1   3      575.16      575.18      3.76 o
   1   1   3     1797.65     1795.22     22.47 o
   2   1   3      243.64      234.23      5.42 o
   3   1   3     2595.22     2768.72     41.02 o
   4   1   3        2.84        3.93      1.43 o
   5   1   3       74.86       76.87      1.85 o
   6   1   3       66.62       67.90      2.42 o
   7   1   3      200.84      213.01      4.42 o
   8   1   3       61.64       67.35      5.20 o
   9   1   3        1.61        1.45      3.63 o
  10   1   3       50.86       56.09      4.48 o
  11   1   3        3.47        5.19      3.12 o
 -12   2   3       18.75       20.07      3.45 o
 -11   2   3       13.76       11.88      2.98 o
 -10   2   3        0.66        1.94      2.97 o
  -9   2   3        2.16        3.00      1.67 o
  -8   2   3       81.03       90.49      1.62 o
  -7   2   3      329.31      321.91      2.98 o
  -6   2   3       24.20       21.28      1.25 o
  -5   2   3      264.36      295.10      1.74 o
  -4   2   3       94.95       96.80      1.61 o
  -3   2   3       32.04       33.48      0.76 o
  -2   2   3     1496.30     1562.30      7.60 o
  -1   2   3       10.75        4.18      0.69 o
   0   2   3      154.96      138.85      1.21 o
   1   2   3      919.18     1076.16     13.17 o
   2   2   3      167.64      163.33      2.75 o
   3   2   3      114.01      152.41      2.35 o
   4   2   3      615.20      578.52      7.45 o
   5   2   3        5.29        4.64      1.74 o
   6   2   3        6.39        9.51      2.03 o
   7   2   3      152.20      156.03      3.83 o
   8   2   3       37.66       41.10      3.72 o
   9   2   3        2.15        3.55      4.65 o
  10   2   3       43.40       49.95      4.60 o
 -13   3   3        7.49        8.98      3.81 o
 -12   3   3        1.65        6.61      3.70 o
 -11   3   3        3.50        2.85      2.77 o
 -10   3   3        0.09        2.20      2.93 o
  -9   3   3       70.21       69.90      1.80 o
  -8   3   3        9.94       10.09      1.50 o
  -7   3   3       89.96       92.43      1.86 o
  -6   3   3       78.76       72.56      1.10 o
  -5   3   3      436.97      457.85      2.62 o
  -4   3   3      289.47      402.75      2.03 o
  -3   3   3      242.54      295.10      1.70 o
  -2   3   3      447.73      455.09      3.87 o
  -1   3   3      159.18      192.06      2.46 o
   0   3   3      283.97      289.18      1.84 o
   1   3   3      100.46      107.24      2.03 o
   2   3   3      210.93      203.68      2.18 o
   3   3   3        0.48        0.90      1.00 o
   4   3   3     1052.32      990.18     11.27 o
   5   3   3      145.13      131.65      3.17 o
   6   3   3       20.29       16.78      2.27 o
   7   3   3        2.91        1.94      2.53 o
   8   3   3        2.92        5.50      2.85 o
   9   3   3        0.08        1.54      3.90 o
  10   3   3        1.56        5.54      4.36 o
 -13   4   3       28.21       25.98      3.13 o
 -12   4   3        3.93        0.14      2.96 o
 -11   4   3        9.60        8.49      2.76 o
 -10   4   3       23.91       23.93      1.89 o
  -9   4   3        1.97        3.67      1.52 o
  -8   4   3       15.43       15.34      1.41 o
  -7   4   3        1.46        1.41      1.33 o
  -6   4   3      242.56      268.25      1.59 o
  -5   4   3     1137.53     1148.92      7.83 o
  -4   4   3     1910.50     1946.14      6.24 o
  -3   4   3       71.10       75.55      0.94 o
  -2   4   3      445.52      541.51      6.49 o
  -1   4   3       58.90       56.83      1.51 o
   0   4   3      859.02      801.91      6.04 o
   1   4   3       34.68       28.37      1.29 o
   2   4   3       42.25       42.57      1.28 o
   3   4   3        2.03        3.43      1.40 o
   4   4   3      328.64      335.31      7.25 o
   5   4   3       73.64       77.51      2.56 o
   6   4   3        0.19        2.79      2.33 o
   7   4   3        0.32        2.27      2.42 o
   8   4   3        4.57        7.28      2.62 o
   9   4   3       13.09       20.19      4.40 o
 -13   5   3       24.80       19.48      3.12 o
 -12   5   3       89.93       98.05      3.41 o
 -11   5   3       19.28       23.45      2.37 o
 -10   5   3        3.13        6.43      1.96 o
  -9   5   3       60.60       56.06      1.65 o
  -8   5   3       10.88       12.59      1.40 o
  -7   5   3       33.75       25.60      1.43 o
  -6   5   3      110.17      107.03      1.26 o
  -5   5   3      531.05      562.71      4.76 o
  -4   5   3     1002.41     1120.00      4.74 o
  -3   5   3      411.53      453.92      4.37 o
  -2   5   3       44.59       40.31      1.75 o
  -1   5   3      644.28      625.98      4.89 o
   0   5   3      112.47      136.49      1.46 o
   1   5   3        7.46       13.87      1.33 o
   2   5   3      155.18      148.75      1.77 o
   3   5   3      172.49      176.63      2.73 o
   4   5   3      432.96      424.55      8.34 o
   5   5   3      181.45      179.29      3.08 o
   6   5   3       94.15       87.98      3.71 o
   7   5   3       13.00       13.42      2.65 o
   8   5   3       24.91       22.47      2.93 o
   9   5   3        1.90        6.20      4.43 o
 -13   6   3        3.95        3.13      3.21 o
 -12   6   3        0.00        1.64      4.00 o
 -11   6   3       15.49       17.83      2.11 o
 -10   6   3       88.87       85.12      1.84 o
  -9   6   3       34.12       32.61      1.45 o
  -8   6   3      182.94      183.04      2.20 o
  -7   6   3       54.80       55.76      1.52 o
  -6   6   3      350.31      378.24      3.75 o
  -5   6   3      619.83      607.25      2.91 o
  -4   6   3        4.08        1.26      1.02 o
  -3   6   3       92.28      119.42      1.98 o
  -2   6   3      460.69      475.87      4.85 o
  -1   6   3       42.23       37.19      0.92 o
   0   6   3       17.57       20.96      1.34 o
   1   6   3      259.19      252.83      2.04 o
   2   6   3      110.63      108.14      1.89 o
   3   6   3      223.98      218.27      3.31 o
   4   6   3        0.59        1.90      2.28 o
   5   6   3        2.94        6.25      2.43 o
   6   6   3       33.06       38.13      2.73 o
   7   6   3        0.34        2.51      2.87 o
   8   6   3        8.31        5.60      3.49 o
 -13   7   3       54.57       49.20      3.14 o
 -12   7   3       37.06       28.49      2.52 o
 -11   7   3        1.00        1.47      1.98 o
 -10   7   3       63.86       61.44      1.94 o
  -9   7   3       45.27       48.72      1.68 o
  -8   7   3       35.60       26.98      1.44 o
  -7   7   3       52.34       53.62      1.82 o
  -6   7   3       90.54       84.80      1.78 o
  -5   7   3       27.78       24.38      1.12 o
  -4   7   3       78.14       78.07      1.75 o
  -3   7   3      102.48      111.69      1.94 o
  -2   7   3        2.61        4.92      1.57 o
  -1   7   3        4.45        5.64      2.01 o
   0   7   3      136.94      125.95      2.60 o
   1   7   3        0.62        2.95      2.14 o
   2   7   3      426.47      418.64      3.72 o
   3   7   3       63.75       69.06      3.23 o
   4   7   3       21.45       25.30      3.12 o
   5   7   3       53.85       62.83      4.85 o
   6   7   3        0.22        3.12      3.22 o
   7   7   3       25.95       25.69      3.71 o
 -13   8   3        8.75       10.76      5.50 o
 -12   8   3       20.15       21.12      2.23 o
 -11   8   3       13.25       11.17      2.05 o
 -10   8   3        0.00        1.09      1.98 o
  -9   8   3       38.90       32.38      2.10 o
  -8   8   3       24.64       23.13      2.33 o
  -7   8   3       25.77       26.28      2.33 o
  -6   8   3        4.69        1.71      1.68 o
  -5   8   3      193.17      183.96      2.16 o
  -4   8   3      595.73      573.76      3.75 o
  -3   8   3       18.16       24.07      1.83 o
  -2   8   3       66.50       69.95      2.43 o
  -1   8   3       74.02       79.78      2.51 o
   0   8   3      152.00      142.02      2.54 o
   1   8   3      136.07      135.81      2.52 o
   2   8   3       10.60        9.44      3.05 o
   3   8   3        0.01        3.66      3.14 o
   4   8   3        7.32        6.30      3.05 o
   5   8   3       39.88       47.53      3.54 o
   6   8   3        0.08        2.25      7.08 o
   7   8   3        0.73        1.89      3.79 o
 -12   9   3       21.45       16.31      2.97 o
 -11   9   3        0.51        1.18      2.46 o
 -10   9   3       13.98       16.18      2.28 o
  -9   9   3       20.79       23.63      2.36 o
  -8   9   3        2.15        1.45      2.41 o
  -7   9   3        0.43        1.26      2.26 o
  -6   9   3        0.83        1.22      2.24 o
  -5   9   3       60.92       54.65      2.41 o
  -4   9   3       55.16       56.96      2.03 o
  -3   9   3       71.87       82.74      2.49 o
  -2   9   3      104.68       82.85      2.58 o
  -1   9   3      348.35      345.73      3.48 o
   0   9   3       50.76       51.04      2.64 o
   1   9   3       34.40       34.40      2.26 o
   2   9   3       36.55       39.02      3.52 o
   3   9   3        3.78        2.79      3.08 o
   4   9   3       24.44       31.96      3.61 o
   5   9   3      131.76      143.13      4.56 o
   6   9   3        3.69        6.58      3.69 o
 -12  10   3       75.57       78.87      3.27 o
 -11  10   3        0.14        0.17      3.37 o
 -10  10   3        6.52        6.17      2.40 o
  -9  10   3       79.59       72.98      2.72 o
  -8  10   3        0.92        1.87      2.36 o
  -7  10   3        0.15        0.63      2.88 o
  -6  10   3       48.78       44.93      3.21 o
  -5  10   3      107.47      106.53      4.29 o
  -4  10   3       21.33       21.54      2.08 o
  -3  10   3      139.11      138.99      2.91 o
  -2  10   3       15.32       18.25      2.53 o
  -1  10   3       70.98       63.66      2.83 o
   0  10   3       27.49       28.38      2.67 o
   1  10   3        5.07        7.58      3.82 o
   2  10   3        5.13        8.49      3.36 o
   3  10   3       19.85       17.79      3.49 o
   4  10   3        0.85        1.53      3.79 o
   5  10   3        2.12        4.69      4.09 o
 -11  11   3        3.36        2.16      2.95 o
 -10  11   3       18.01       20.31      2.77 o
  -9  11   3        0.50        1.94      2.68 o
  -8  11   3        9.99       13.39      2.46 o
  -7  11   3        2.21        2.80      2.82 o
  -6  11   3       48.82       45.06      4.72 o
  -5  11   3        4.69        6.45      4.10 o
  -4  11   3        5.49        4.45      2.14 o
  -3  11   3        0.21        2.66      2.40 o
  -2  11   3      101.02       96.42      3.11 o
  -1  11   3        1.85        1.47      2.92 o
   0  11   3        4.79        7.98      2.78 o
   1  11   3        3.55        4.34      4.35 o
   2  11   3       42.55       43.03      4.89 o
   3  11   3       32.16       38.98      5.36 o
   4  11   3        3.16        1.54      3.96 o
 -11  12   3        7.29        3.59      3.46 o
 -10  12   3        2.44        2.71      3.26 o
  -9  12   3        5.86        7.22      2.99 o
  -8  12   3        8.99        8.64      3.28 o
  -7  12   3        9.43        8.76      3.14 o
  -6  12   3        0.01        4.88      6.83 o
  -5  12   3       10.03       15.71      3.98 o
  -4  12   3        0.42        5.47      3.46 o
  -3  12   3        0.11        2.01      2.96 o
  -2  12   3       35.89       30.79      3.33 o
  -1  12   3        1.43        1.76      3.23 o
   0  12   3       19.64       25.81      4.66 o
   1  12   3        9.79       15.75      4.80 o
   2  12   3        0.56        4.35      4.80 o
 -10  13   3        1.72        4.09      4.68 o
  -9  13   3        4.58        6.49      7.86 o
  -8  13   3       21.57       28.40      3.51 o
  -7  13   3        8.76       13.41      3.88 o
  -6  13   3       32.20       38.37      4.89 o
  -5  13   3        8.99       11.34      6.36 o
  -4  13   3       11.17        9.42      5.14 o
  -3  13   3       77.42       65.71      2.98 o
  -2  13   3       42.36       33.92      3.22 o
  -1  13   3       44.21       42.62      3.64 o
   0  13   3        0.02        7.28      4.83 o
   1  13   3       31.91       38.52      6.70 o
  -8  14   3       21.31       22.05      4.85 o
  -7  14   3        2.95       11.25     12.34 o
  -6  14   3        0.72        7.99      9.10 o
  -5  14   3       12.50        8.84      4.86 o
  -4  14   3        0.05        0.94      9.32 o
  -3  14   3       67.51       62.49      3.58 o
  -2  14   3        2.79        3.72      3.07 o
   1 -14   4       60.31       57.52      4.62 o
   2 -14   4        8.88       10.02      4.11 o
   3 -14   4        3.71        3.06      3.34 o
   4 -14   4        4.48        8.60      5.68 o
   5 -14   4       28.50       33.29      4.41 o
   6 -14   4      111.01      119.86      7.88 o
   7 -14   4       24.98       23.47      3.55 o
  -1 -13   4       29.13       39.32      4.52 o
   0 -13   4       88.79       88.39      4.41 o
   1 -13   4        8.74        7.63      3.84 o
   2 -13   4        0.34        1.58      3.23 o
   3 -13   4       18.23       19.97      3.13 o
   4 -13   4       52.44       57.39      4.42 o
   5 -13   4       15.21       17.22      4.32 o
   6 -13   4       24.31       26.10      4.21 o
   7 -13   4       93.82       97.64      3.16 o
   8 -13   4        0.15        2.07      2.73 o
   9 -13   4       75.45       77.36      3.64 o
  -3 -12   4       63.58       69.73      4.01 o
  -2 -12   4       22.24       21.24      3.60 o
  -1 -12   4        0.96        6.54      3.86 o
   0 -12   4      122.10      115.94      4.30 o
   1 -12   4       55.15       54.21      4.72 o
   2 -12   4        0.56        0.00      3.28 o
   3 -12   4       80.45       85.02      3.76 o
   4 -12   4        1.86        7.12      3.74 o
   5 -12   4        0.36        2.97      3.53 o
   6 -12   4       69.37       66.56      3.71 o
   7 -12   4       43.31       49.07      2.73 o
   8 -12   4       11.97       14.50      2.43 o
   9 -12   4       33.13       34.45      2.92 o
  10 -12   4       11.14       14.52      3.71 o
  -4 -11   4      157.42      151.82      3.79 o
  -3 -11   4       22.57       29.94      3.48 o
  -2 -11   4        0.17        3.60      3.21 o
  -1 -11   4       45.11       45.21      3.53 o
   0 -11   4       36.13       29.33      2.74 o
   1 -11   4        7.70        9.23      2.23 o
   2 -11   4       12.17       13.03      2.54 o
   3 -11   4        7.76       11.93      2.34 o
   4 -11   4       57.97       56.20      4.33 o
   5 -11   4        8.53        8.45      2.31 o
   6 -11   4        3.67        3.67      2.04 o
   7 -11   4       23.32       29.49      2.07 o
   8 -11   4       30.00       32.54      2.35 o
   9 -11   4        9.29        9.82      2.60 o
  10 -11   4       34.36       28.91      3.17 o
  11 -11   4       48.48       52.94      4.20 o
  -5 -10   4       16.03       22.58      3.69 o
  -4 -10   4       42.25       50.79      3.55 o
  -3 -10   4       42.60       45.08      3.03 o
  -2 -10   4       23.67       26.88      3.06 o
  -1 -10   4       29.55       28.51      3.38 o
   0 -10   4       45.39       46.94      2.68 o
   1 -10   4      157.52      158.02      5.27 o
   2 -10   4       46.14       48.89      2.09 o
   3 -10   4        3.18        1.01      2.30 o
   4 -10   4        2.49        2.97      2.08 o
   5 -10   4        0.30        1.60      2.43 o
   6 -10   4       40.01       47.82      2.15 o
   7 -10   4        0.72        2.37      2.00 o
   8 -10   4        0.04        4.52      3.19 o
   9 -10   4        0.44        2.30      2.20 o
  10 -10   4       47.03       47.79      3.11 o
  11 -10   4       40.41       43.24      7.23 o
  -6  -9   4       27.53       23.26      3.73 o
  -5  -9   4        0.18        1.99      3.94 o
  -4  -9   4        2.03        2.39      3.01 o
  -3  -9   4        1.64        2.26      3.27 o
  -2  -9   4      100.28       95.26      3.07 o
  -1  -9   4       10.44       11.93      2.25 o
   0  -9   4       23.02       22.72      2.53 o
   1  -9   4      571.16      535.18     16.93 o
   2  -9   4      214.76      212.35      6.58 o
   3  -9   4      137.70      133.91      3.96 o
   4  -9   4      285.64      303.24      6.80 o
   5  -9   4        0.02        1.89      1.85 o
   6  -9   4        1.06        1.50      1.91 o
   7  -9   4       15.54       16.26      1.74 o
   8  -9   4       51.31       45.45      2.57 o
   9  -9   4      114.71      114.81      4.17 o
  10  -9   4      144.68      151.88      7.04 o
  11  -9   4      102.10      106.15      5.50 o
  -7  -8   4        2.03        3.17      3.37 o
  -6  -8   4        1.83        4.88      2.71 o
  -5  -8   4       15.13       11.59      2.48 o
  -4  -8   4       30.36       33.82      3.53 o
  -3  -8   4        2.16        2.59      3.21 o
  -2  -8   4       32.12       34.14      2.62 o
  -1  -8   4        0.60        2.42      2.33 o
   0  -8   4      569.47      534.78     10.43 o
   1  -8   4     2043.91     1913.67     70.25 o
   2  -8   4      160.13      154.87      3.84 o
   3  -8   4       19.13       24.39      1.88 o
   4  -8   4       21.23       18.82      1.84 o
   5  -8   4      143.81      145.42      3.68 o
   6  -8   4       63.65       56.96      1.90 o
   7  -8   4        0.08        2.21      1.76 o
   8  -8   4        0.38        4.12      1.90 o
   9  -8   4      436.76      439.29     11.89 o
  10  -8   4      128.52      128.76      2.77 o
  11  -8   4        0.00        3.19      2.79 o
  12  -8   4       20.37       19.45      3.18 o
  -8  -7   4       43.19       52.09      3.24 o
  -7  -7   4       10.11        5.51      2.79 o
  -6  -7   4        7.08        7.07      2.50 o
  -5  -7   4        0.08        2.10      2.62 o
  -4  -7   4       14.51       16.65      3.30 o
  -3  -7   4        1.33        7.45      3.02 o
  -2  -7   4       69.81       64.10      2.41 o
  -1  -7   4      119.40      118.37      2.39 o
   0  -7   4        7.11        6.57      1.91 o
   1  -7   4        2.82        4.50      1.58 o
   2  -7   4     1032.89     1022.85     20.41 o
   3  -7   4      387.35      406.50      8.02 o
   4  -7   4        1.74        2.52      1.54 o
   5  -7   4       75.26       85.14      2.49 o
   6  -7   4        3.95        7.01      1.94 o
   7  -7   4      112.81      104.12      2.04 o
   8  -7   4        0.01        3.89      1.94 o
   9  -7   4       37.81       32.97      2.32 o
  10  -7   4        0.71        3.04      2.77 o
  11  -7   4        4.56        4.71      2.80 o
  12  -7   4       15.89       16.79      3.10 o
  -9  -6   4       13.03       13.68      3.51 o
  -8  -6   4       29.66       29.97      2.70 o
  -7  -6   4        5.38        5.98      2.32 o
  -6  -6   4        2.52        3.89      2.03 o
  -5  -6   4        0.87        2.36      2.57 o
  -4  -6   4        3.47        4.69      2.07 o
  -3  -6   4       58.12       64.44      2.50 o
  -2  -6   4      430.40      425.95      7.30 o
  -1  -6   4      231.28      223.22      2.60 o
   0  -6   4      311.18      289.43      7.91 o
   1  -6   4       10.48       14.04      0.78 o
   2  -6   4      170.77      182.72      4.47 o
   3  -6   4       61.48       55.81      1.48 o
   4  -6   4       61.49       72.34      1.85 o
   5  -6   4      103.76      102.68      3.52 o
   6  -6   4        1.10        3.48      1.97 o
   7  -6   4      150.57      151.22      3.40 o
   8  -6   4       44.96       44.24      2.27 o
   9  -6   4        9.11       11.09      2.31 o
  10  -6   4        0.01        1.51      2.84 o
  11  -6   4       26.79       29.38      2.89 o
  12  -6   4       10.96        9.31      2.66 o
  -9  -5   4       12.89       12.69      3.46 o
  -8  -5   4        1.09        2.14      3.17 o
  -7  -5   4        2.97        6.61      2.24 o
  -6  -5   4       18.24       22.71      2.02 o
  -5  -5   4      120.45      127.72      2.20 o
  -4  -5   4       23.43       19.13      1.82 o
  -3  -5   4       10.70        8.16      1.86 o
  -2  -5   4      351.68      323.97      4.13 o
  -1  -5   4      107.30      119.32      2.02 o
   0  -5   4      612.60      633.29     10.19 o
   1  -5   4      140.73      132.55      2.44 o
   2  -5   4      725.75      827.54     14.34 o
   3  -5   4      278.34      307.00      6.75 o
   4  -5   4      293.11      305.19      5.81 o
   5  -5   4      103.52       99.40      2.00 o
   6  -5   4        8.99        8.19      1.41 o
   7  -5   4      154.39      159.93      3.79 o
   8  -5   4        0.00        2.66      3.92 o
   9  -5   4       18.88       19.46      2.38 o
  10  -5   4        2.99        2.70      2.98 o
  11  -5   4       53.40       49.09      2.76 o
  12  -5   4       24.43       27.04      2.76 o
 -10  -4   4        0.37        1.52      3.89 o
  -9  -4   4      189.41      177.85      4.02 o
  -8  -4   4       38.82       36.43      2.35 o
  -7  -4   4      148.00      144.59      2.87 o
  -6  -4   4       75.05       66.87      2.07 o
  -5  -4   4      232.16      222.48      4.25 o
  -4  -4   4       24.98       26.69      1.76 o
  -3  -4   4       21.48       23.97      1.54 o
  -2  -4   4      163.04      189.34      2.73 o
  -1  -4   4        5.19       13.40      1.03 o
   0  -4   4       63.04       60.65      1.09 o
   1  -4   4        3.68        2.60      1.15 o
   2  -4   4     3159.17     3299.53     57.96 o
   3  -4   4       26.71       20.03      1.36 o
   4  -4   4      304.07      287.00      7.62 o
   5  -4   4      204.33      219.33      4.54 o
   6  -4   4      218.26      211.87      2.99 o
   7  -4   4       85.74       81.28      2.32 o
   8  -4   4      176.01      165.08      2.88 o
   9  -4   4        5.78        7.67      2.88 o
  10  -4   4       17.91       17.20      2.50 o
  11  -4   4      130.13      125.58      3.26 o
  12  -4   4        0.28        5.52      3.09 o
 -11  -3   4       36.58       31.81      4.34 o
 -10  -3   4        1.60        3.69      3.89 o
  -9  -3   4        6.72        9.88      3.14 o
  -8  -3   4      152.74      142.90      2.88 o
  -7  -3   4      104.65      105.42      2.58 o
  -6  -3   4       39.16       31.14      1.84 o
  -5  -3   4        4.58        8.41      1.68 o
  -4  -3   4      703.79      696.86      8.74 o
  -3  -3   4        6.37        7.99      1.18 o
  -2  -3   4      153.03      177.59      1.87 o
  -1  -3   4      114.41       96.81      1.50 o
   0  -3   4      402.83      446.47      4.29 o
   1  -3   4     1451.61     1568.88     19.36 o
   2  -3   4      781.03      810.74     14.85 o
   3  -3   4     1131.23     1234.31     23.39 o
   4  -3   4       15.15       14.16      1.16 o
   5  -3   4       21.45       24.80      1.31 o
   6  -3   4      345.47      350.24      6.59 o
   7  -3   4        7.40       11.09      2.96 o
   8  -3   4       18.80       21.34      3.12 o
   9  -3   4       49.32       47.38      2.35 o
  10  -3   4        4.12        3.69      2.21 o
  11  -3   4        3.02        2.62      2.80 o
  12  -3   4       12.52       11.71      3.10 o
 -11  -2   4        3.03        5.93      4.12 o
 -10  -2   4        4.58        5.19      3.72 o
  -9  -2   4       18.97       20.70      2.95 o
  -8  -2   4       32.20       24.52      2.76 o
  -7  -2   4       85.39       86.61      2.00 o
  -6  -2   4      300.08      294.77      4.12 o
  -5  -2   4       12.24       14.19      1.57 o
  -4  -2   4      732.52      760.61      6.26 o
  -3  -2   4      374.56      406.68      4.07 o
  -2  -2   4       24.66       31.28      1.06 o
  -1  -2   4      150.01      157.48      1.28 o
   0  -2   4     1135.43     1152.18     11.82 o
   1  -2   4      368.06      364.79      3.64 o
   2  -2   4       67.19       76.00      2.13 o
   3  -2   4        7.03       15.16      1.18 o
   4  -2   4      163.56      202.19      5.82 o
   5  -2   4       30.34       34.50      1.13 o
   6  -2   4        9.76        8.23      1.51 o
   7  -2   4      222.18      198.98      4.59 o
   8  -2   4      130.35      117.55      2.86 o
   9  -2   4        0.06        3.07      2.92 o
  10  -2   4       31.19       34.63      2.31 o
  11  -2   4        3.92        2.65      2.43 o
 -11  -1   4       15.75       14.79      3.92 o
 -10  -1   4       26.16       33.84      3.72 o
  -9  -1   4        8.09        8.09      2.84 o
  -8  -1   4       91.13       84.85      3.01 o
  -7  -1   4        0.31        3.24      2.42 o
  -6  -1   4       53.70       54.42      1.53 o
  -5  -1   4      879.53      891.30      6.31 o
  -4  -1   4       90.48      107.16      1.24 o
  -3  -1   4      351.89      379.50      2.80 o
  -2  -1   4       91.77       71.56      0.93 o
  -1  -1   4     2007.77     1997.26     21.90 o
   0  -1   4        9.23       12.05      0.75 o
   1  -1   4      138.43      120.74      1.91 o
   2  -1   4      317.53      270.39      6.86 o
   3  -1   4      712.90      818.61      9.35 o
   4  -1   4      232.78      259.32     11.41 o
   5  -1   4       14.13       15.89      1.98 o
   6  -1   4      103.28       92.54      2.11 o
   7  -1   4       80.76       81.61      1.83 o
   8  -1   4       62.38       59.88      2.76 o
   9  -1   4       13.85       13.08      2.77 o
  10  -1   4        2.88        3.91      2.79 o
  11  -1   4        0.09        2.40      3.52 o
 -12   0   4        6.61        7.45      3.99 o
 -11   0   4        7.66        5.25      3.74 o
 -10   0   4        2.07        2.03      2.87 o
  -9   0   4       10.07       10.38      2.08 o
  -8   0   4       18.02       17.97      1.79 o
  -7   0   4      486.61      469.82      2.60 o
  -6   0   4       14.76       12.06      1.30 o
  -5   0   4      415.96      415.72      3.67 o
  -4   0   4      956.90     1005.29      9.13 o
  -3   0   4       44.83       55.16      0.78 o
  -2   0   4        2.64        2.17      0.89 o
  -1   0   4     2707.76     2776.83     16.65 o
   0   0   4       30.03       33.93      0.87 o
   1   0   4      431.84      457.39      5.65 o
   2   0   4        1.74        6.52      1.20 o
   3   0   4       26.63       44.18      1.62 o
   4   0   4       25.83       16.82      1.66 o
   5   0   4       17.55       17.20      1.61 o
   6   0   4        0.54        3.01      1.73 o
   7   0   4      407.67      388.21      7.78 o
   8   0   4       64.23       65.00      3.27 o
   9   0   4        1.91        3.83      3.22 o
  10   0   4       10.41       10.04      2.86 o
  11   0   4        2.55        1.11      3.76 o
 -12   1   4       19.02       20.63      3.84 o
 -11   1   4        0.05        1.56      3.46 o
 -10   1   4       16.10       12.03      2.43 o
  -9   1   4       24.14       25.28      1.92 o
  -8   1   4      355.80      353.66      2.87 o
  -7   1   4       16.38       12.18      1.18 o
  -6   1   4      323.62      284.60      2.23 o
  -5   1   4        1.16        0.99      0.85 o
  -4   1   4        2.37        0.77      0.53 o
  -3   1   4      793.32      907.95      6.77 o
  -2   1   4      513.85      504.71      3.99 o
  -1   1   4       15.28       15.48      0.89 o
   0   1   4      254.25      229.34      1.68 o
   1   1   4     1042.61     1148.19      5.46 o
   2   1   4       12.53       17.76      1.62 o
   3   1   4      311.33      290.91      5.04 o
   4   1   4        9.15       10.36      1.61 o
   5   1   4      106.32       93.98      2.51 o
   6   1   4       20.14       24.09      1.67 o
   7   1   4        9.94       10.22      2.08 o
   8   1   4       23.45       23.74      3.68 o
   9   1   4        6.57        7.75      3.72 o
  10   1   4        4.69        5.45      3.63 o
  11   1   4       15.78       14.44      3.88 o
 -12   2   4       25.76       28.71      3.53 o
 -11   2   4       50.72       46.68      2.82 o
 -10   2   4       24.19       24.34      2.49 o
  -9   2   4       60.63       63.33      2.03 o
  -8   2   4      407.23      411.06      4.70 o
  -7   2   4        6.58       11.22      1.17 o
  -6   2   4        9.91       12.16      0.94 o
  -5   2   4      862.63      946.81      5.46 o
  -4   2   4      173.51      208.71      1.45 o
  -3   2   4     1393.47     1458.87      8.78 o
  -2   2   4      145.62      141.18      2.10 o
  -1   2   4      233.55      243.95      1.51 o
   0   2   4      231.84      241.49      1.48 o
   1   2   4     1387.23     1515.21     16.08 o
   2   2   4       28.13       21.48      1.15 o
   3   2   4       51.77       61.50      2.00 o
   4   2   4       30.49       24.70      1.98 o
   5   2   4       58.39       68.61      2.32 o
   6   2   4       28.69       28.54      2.27 o
   7   2   4        4.25        2.74      2.25 o
   8   2   4       27.21       30.62      4.59 o
   9   2   4       34.70       34.07      4.27 o
  10   2   4       24.03       21.33      4.69 o
 -13   3   4       11.23        8.52      4.79 o
 -12   3   4       19.70       19.92      3.28 o
 -11   3   4       15.72       14.61      2.57 o
 -10   3   4        0.73        2.41      1.84 o
  -9   3   4       38.49       38.05      1.91 o
  -8   3   4      110.88      105.21      1.82 o
  -7   3   4        6.39        6.16      1.34 o
  -6   3   4      153.68      149.27      1.43 o
  -5   3   4      182.41      210.15      1.23 o
  -4   3   4     1587.99     1745.62      4.83 o
  -3   3   4      459.45      467.30      3.79 o
  -2   3   4      439.27      451.77      3.48 o
  -1   3   4      485.25      522.76      2.96 o
   0   3   4     1228.52     1307.54     19.62 o
   1   3   4      574.00      547.31      4.49 o
   2   3   4      626.01      682.74     10.93 o
   3   3   4      199.75      202.26      2.44 o
   4   3   4       57.36       53.82      2.27 o
   5   3   4      205.43      194.60      3.43 o
   6   3   4       12.45       12.24      2.29 o
   7   3   4      101.07       97.93      2.80 o
   8   3   4        2.72        2.89      3.19 o
   9   3   4        2.73        0.05      4.19 o
  10   3   4        1.12        1.32      4.75 o
 -13   4   4       18.85       21.22      3.86 o
 -12   4   4        1.40        1.62      3.35 o
 -11   4   4        0.00        1.69      2.81 o
 -10   4   4        1.19        1.95      2.32 o
  -9   4   4      170.96      176.36      3.44 o
  -8   4   4        7.48        3.89      1.69 o
  -7   4   4       17.80       13.68      1.46 o
  -6   4   4       69.04       89.27      1.35 o
  -5   4   4     1093.06     1140.12      7.25 o
  -4   4   4      684.84      685.70      6.76 o
  -3   4   4      264.62      317.98      3.92 o
  -2   4   4     1005.15     1019.03      7.19 o
  -1   4   4       16.66       23.57      1.41 o
   0   4   4      529.41      588.65      5.88 o
   1   4   4      163.44      152.81      1.67 o
   2   4   4      373.61      361.42      3.24 o
   3   4   4       77.51       77.06      2.31 o
   4   4   4      351.56      347.47      5.82 o
   5   4   4      949.62      913.26     17.38 o
   6   4   4        2.84        4.60      2.47 o
   7   4   4        0.50        3.78      2.82 o
   8   4   4        0.47        0.97      3.90 o
   9   4   4       27.13       32.78      4.59 o
 -13   5   4        0.01        3.70      5.07 o
 -12   5   4        6.56        4.67      2.96 o
 -11   5   4        0.20        2.24      3.02 o
 -10   5   4       25.56       25.99      2.03 o
  -9   5   4       26.20       27.90      1.80 o
  -8   5   4      155.39      151.68      2.38 o
  -7   5   4       90.38      100.42      1.67 o
  -6   5   4       13.90       16.41      1.31 o
  -5   5   4      701.52      727.64      4.58 o
  -4   5   4        3.08        4.68      0.83 o
  -3   5   4       34.44       33.58      1.28 o
  -2   5   4      263.77      296.96      2.58 o
  -1   5   4      239.39      232.04      2.74 o
   0   5   4      216.54      208.03      2.00 o
   1   5   4        0.14        0.98      1.63 o
   2   5   4        0.94        3.70      1.41 o
   3   5   4      887.72      843.12     17.86 o
   4   5   4       43.19       44.72      2.43 o
   5   5   4       62.84       60.66      2.62 o
   6   5   4       52.62       46.83      2.68 o
   7   5   4        1.91        2.82      2.75 o
   8   5   4        0.31        1.90      3.29 o
   9   5   4        4.93        8.08      5.61 o
 -13   6   4        0.11        0.11      4.96 o
 -12   6   4        2.12        2.53      2.76 o
 -11   6   4       17.83       20.29      2.36 o
 -10   6   4        8.13        4.26      1.92 o
  -9   6   4       58.72       53.15      2.00 o
  -8   6   4      138.44      146.14      3.99 o
  -7   6   4      162.74      177.30      1.87 o
  -6   6   4       21.26       19.71      1.47 o
  -5   6   4       49.85       44.48      1.19 o
  -4   6   4      243.29      247.93      2.28 o
  -3   6   4       69.25       65.37      2.05 o
  -2   6   4      359.83      351.91      4.58 o
  -1   6   4       29.77       25.20      1.71 o
   0   6   4       15.73       24.17      1.45 o
   1   6   4        3.58        6.31      1.45 o
   2   6   4     1197.64     1142.86     22.94 o
   3   6   4       43.62       47.85      2.43 o
   4   6   4       45.29       46.30      2.55 o
   5   6   4        2.34        3.85      2.93 o
   6   6   4        7.54       10.62      2.68 o
   7   6   4        3.04        2.17      3.49 o
   8   6   4       18.97       19.71      3.61 o
 -13   7   4       18.20       24.69      2.98 o
 -12   7   4        4.65        8.85      2.56 o
 -11   7   4       37.79       37.93      2.18 o
 -10   7   4       14.89       19.01      1.93 o
  -9   7   4        0.07        1.17      2.06 o
  -8   7   4      545.33      563.47      7.18 o
  -7   7   4      700.63      717.88      8.06 o
  -6   7   4      166.23      180.31      2.93 o
  -5   7   4      122.97      127.03      1.89 o
  -4   7   4      409.27      386.99      8.70 o
  -3   7   4        5.84        6.16      2.08 o
  -2   7   4        0.83        1.55      2.16 o
  -1   7   4      126.26      120.67      3.19 o
   0   7   4      429.82      422.57      2.96 o
   1   7   4      591.11      622.79      7.24 o
   2   7   4      773.71      763.53     14.15 o
   3   7   4      182.39      173.87      3.61 o
   4   7   4       34.31       33.53      3.10 o
   5   7   4        0.53        2.71      4.09 o
   6   7   4        0.16        3.88      3.31 o
   7   7   4       17.13       22.67      3.74 o
 -12   8   4       82.50       87.87      3.17 o
 -11   8   4       20.48       20.63      2.38 o
 -10   8   4      168.85      170.47      3.74 o
  -9   8   4       34.93       31.88      2.21 o
  -8   8   4      420.25      426.96      3.31 o
  -7   8   4        6.83        7.98      2.16 o
  -6   8   4      832.33      838.69      4.25 o
  -5   8   4        0.19        1.06      2.05 o
  -4   8   4       68.53       62.79      2.24 o
  -3   8   4      252.17      262.78      5.42 o
  -2   8   4      154.96      141.67      2.64 o
  -1   8   4       80.12       81.97      2.54 o
   0   8   4       29.21       31.52      2.08 o
   1   8   4      168.46      163.47      2.87 o
   2   8   4        4.25        4.56      3.06 o
   3   8   4      165.77      173.11      4.45 o
   4   8   4        1.67        2.44      3.53 o
   5   8   4      124.86      133.52      4.15 o
   6   8   4       33.01       38.66      3.96 o
 -12   9   4       95.55       83.66      3.10 o
 -11   9   4        0.03        0.00      3.94 o
 -10   9   4        4.86        3.43      2.41 o
  -9   9   4      184.95      207.76      2.89 o
  -8   9   4        0.35        2.61      2.73 o
  -7   9   4       67.18       77.03      2.94 o
  -6   9   4      182.86      177.83      3.09 o
  -5   9   4      356.76      324.55      3.38 o
  -4   9   4       21.46       22.48      2.31 o
  -3   9   4      456.94      437.46      7.58 o
  -2   9   4        1.27        1.91      2.26 o
  -1   9   4       61.14       55.42      2.50 o
   0   9   4       12.79       12.91      2.44 o
   1   9   4       14.64       16.80      3.28 o
   2   9   4        0.16        1.99      3.13 o
   3   9   4       30.87       36.88      3.57 o
   4   9   4       87.48       89.71      3.99 o
   5   9   4       46.87       57.01      4.04 o
 -12  10   4        0.00        1.88      3.65 o
 -11  10   4       67.63       70.87      2.84 o
 -10  10   4        0.58        2.74      2.85 o
  -9  10   4       19.23       15.64      2.83 o
  -8  10   4       31.88       31.90      2.76 o
  -7  10   4       11.04        8.39      2.51 o
  -6  10   4       10.94       12.47      3.86 o
  -5  10   4      498.93      495.61     20.99 o
  -4  10   4       16.63       14.34      2.33 o
  -3  10   4       29.17       28.61      2.47 o
  -2  10   4        3.04        4.98      2.41 o
  -1  10   4        5.83        4.51      2.48 o
   0  10   4       27.73       26.21      2.71 o
   1  10   4       13.83       14.01      4.31 o
   2  10   4        0.01        2.09      4.38 o
   3  10   4        9.09       10.46      3.77 o
   4  10   4        9.52       10.77      3.75 o
 -11  11   4        7.48        8.69      2.87 o
 -10  11   4       24.84       25.88      2.89 o
  -9  11   4        2.81        3.26      3.53 o
  -8  11   4        0.00        1.30      3.19 o
  -7  11   4        1.82        2.54      3.23 o
  -6  11   4       93.64       89.43      8.93 o
  -5  11   4        7.67        6.86      3.89 o
  -4  11   4      122.98      121.90      2.93 o
  -3  11   4       10.02       11.41      3.08 o
  -2  11   4        6.96        8.58      2.58 o
  -1  11   4        0.19        3.58      3.55 o
   0  11   4        2.31        3.71      4.02 o
   1  11   4       16.99       20.93      4.77 o
   2  11   4        0.00        7.89      6.09 o
   3  11   4       41.15       52.94      4.39 o
 -11  12   4       17.68       15.44      3.66 o
 -10  12   4        4.94        5.34      2.82 o
  -9  12   4        5.53        5.72      3.46 o
  -8  12   4       50.94       48.32      3.47 o
  -7  12   4       82.88       83.52      3.63 o
  -6  12   4      109.63      115.90      5.11 o
  -5  12   4        4.15        5.01      3.97 o
  -4  12   4        6.43        5.71      2.59 o
  -3  12   4       81.80       84.66      3.09 o
  -2  12   4       35.96       37.66      3.01 o
  -1  12   4       32.21       34.63      3.34 o
   0  12   4       14.13       12.57      4.60 o
   1  12   4        5.33        7.55      5.08 o
   2  12   4       11.02       16.30      5.12 o
  -9  13   4        4.22        3.22      3.64 o
  -8  13   4       17.31       18.33      3.58 o
  -7  13   4        0.24        3.74      4.73 o
  -6  13   4       29.67       36.03      4.73 o
  -5  13   4       26.58       31.58      4.98 o
  -4  13   4        0.00        4.67      5.21 o
  -3  13   4       45.58       48.32      3.24 o
  -2  13   4        0.45        7.07      7.21 o
  -1  13   4       21.48       28.45      4.84 o
   0  13   4        2.40        9.69      5.05 o
  -8  14   4        9.09        9.84      4.22 o
  -7  14   4       24.72       30.48      5.32 o
  -6  14   4        7.57       18.63      5.34 o
  -5  14   4        7.97       16.70      8.18 o
  -4  14   4       56.62       55.80      7.12 o
  -3  14   4       10.04       12.55      3.30 o
   2 -14   5       12.97       17.32      4.25 o
   3 -14   5        0.00        0.00      7.42 o
   4 -14   5        3.32        4.50      5.01 o
   5 -14   5        0.69        1.33      4.77 o
   6 -14   5        3.05        6.50      4.41 o
  -1 -13   5       10.03       11.45      4.31 o
   0 -13   5        1.15        4.93      4.14 o
   1 -13   5        3.85        3.63      5.10 o
   2 -13   5       81.33       86.66      4.08 o
   3 -13   5       30.35       37.40      4.72 o
   4 -13   5        6.82        7.25      4.68 o
   5 -13   5        0.00        4.66      4.14 o
   6 -13   5        8.21       13.73      4.18 o
   7 -13   5       18.84       19.38      2.94 o
   8 -13   5       50.43       57.13      3.18 o
  -3 -12   5       11.97       16.00      3.80 o
  -2 -12   5       86.16       88.00      4.73 o
  -1 -12   5        0.08        1.15      5.75 o
   0 -12   5       54.22       60.10      5.34 o
   1 -12   5        0.39        0.39      3.51 o
   2 -12   5        3.09        2.27      2.85 o
   3 -12   5        0.06        0.99      3.04 o
   4 -12   5        6.23        8.55      2.91 o
   5 -12   5       77.50       75.65      6.46 o
   6 -12   5       47.14       45.80      3.15 o
   7 -12   5       26.27       25.22      2.78 o
   8 -12   5        0.89        4.67      2.48 o
   9 -12   5       85.27       86.86      4.04 o
  -4 -11   5       32.85       29.66      3.77 o
  -3 -11   5       18.42       20.44      3.58 o
  -2 -11   5       24.43       21.66      3.62 o
  -1 -11   5       32.98       36.33      3.74 o
   0 -11   5        3.98        3.42      2.39 o
   1 -11   5       54.56       53.48      2.50 o
   2 -11   5        1.26        2.96      3.04 o
   3 -11   5       21.21       17.71      3.72 o
   4 -11   5        7.69        4.68      2.68 o
   5 -11   5        6.78        7.98      2.42 o
   6 -11   5       32.16       32.58      2.26 o
   7 -11   5        0.33        2.64      2.03 o
   8 -11   5       21.39       24.86      2.67 o
   9 -11   5        3.93        9.40      3.48 o
  10 -11   5        6.07        4.74      3.12 o
  -5 -10   5        2.66        5.48      3.37 o
  -4 -10   5       10.86       10.35      3.12 o
  -3 -10   5       94.50       96.78      3.51 o
  -2 -10   5        3.08        3.71      3.45 o
  -1 -10   5       14.95       17.22      2.83 o
   0 -10   5        1.98        4.01      2.26 o
   1 -10   5      173.34      172.11      6.71 o
   2 -10   5       10.43       15.43      2.17 o
   3 -10   5       26.50       25.02      2.29 o
   4 -10   5        0.64        0.42      2.29 o
   5 -10   5        1.65        4.40      2.05 o
   6 -10   5       63.89       60.61      2.27 o
   7 -10   5       15.42       15.61      2.19 o
   8 -10   5        0.60        3.02      2.66 o
   9 -10   5      118.99      131.92      5.20 o
  10 -10   5       12.09       11.16      2.96 o
  11 -10   5       52.36       58.85      4.13 o
  -6  -9   5        7.12       11.40      3.59 o
  -5  -9   5        4.23        5.76      3.08 o
  -4  -9   5        0.02        0.36      3.59 o
  -3  -9   5       31.78       33.59      3.03 o
  -2  -9   5        1.96        6.08      2.77 o
  -1  -9   5       27.52       26.30      2.39 o
   0  -9   5       47.38       52.71      2.71 o
   1  -9   5       29.63       35.07      2.12 o
   2  -9   5      169.14      159.42      7.61 o
   3  -9   5        0.10        1.99      2.40 o
   4  -9   5      209.97      204.08      6.08 o
   5  -9   5        9.07       10.80      1.98 o
   6  -9   5      149.39      137.12      4.17 o
   7  -9   5       10.78       13.39      1.89 o
   8  -9   5       74.50       69.47      2.67 o
   9  -9   5        2.30        5.90      2.73 o
  10  -9   5        0.45        3.88      2.80 o
  11  -9   5       44.25       48.45      3.96 o
  -7  -8   5       21.86       25.06      3.07 o
  -6  -8   5        1.88        2.18      2.79 o
  -5  -8   5       22.73       20.82      2.83 o
  -4  -8   5       15.84       16.81      3.04 o
  -3  -8   5       76.41       67.04      3.09 o
  -2  -8   5      136.36      129.67      2.71 o
  -1  -8   5      252.40      246.05      6.17 o
   0  -8   5      355.07      335.55      8.62 o
   1  -8   5       73.29       86.41      2.93 o
   2  -8   5       65.01       62.47      2.37 o
   3  -8   5        8.28       14.51      1.90 o
   4  -8   5       79.21       80.23      3.27 o
   5  -8   5        8.65        3.92      1.68 o
   6  -8   5       15.94       17.80      1.98 o
   7  -8   5      304.56      270.61      6.32 o
   8  -8   5      321.49      321.02     13.97 o
   9  -8   5        0.16        2.99      3.01 o
  10  -8   5       23.34       21.21      2.54 o
  11  -8   5       15.14       19.85      3.28 o
  -8  -7   5        0.61        3.10      3.28 o
  -7  -7   5        3.46        3.19      3.02 o
  -6  -7   5        1.32        2.30      2.86 o
  -5  -7   5       27.06       31.04      2.72 o
  -4  -7   5       17.89       16.51      2.51 o
  -3  -7   5       66.47       61.51      2.30 o
  -2  -7   5     1023.30      968.40     33.87 o
  -1  -7   5       96.70       96.05      2.39 o
   0  -7   5       19.06       14.99      1.95 o
   1  -7   5      107.73       90.36      2.96 o
   2  -7   5      100.26       87.26      2.07 o
   3  -7   5       41.45       49.77      1.88 o
   4  -7   5        2.63        4.52      1.60 o
   5  -7   5      161.40      139.13      4.23 o
   6  -7   5       54.48       57.41      2.32 o
   7  -7   5      385.18      381.95     11.41 o
   8  -7   5      148.85      146.94      4.92 o
   9  -7   5        0.03        1.40      2.21 o
  10  -7   5       43.91       48.06      2.96 o
  11  -7   5        0.03        5.89      3.32 o
  -9  -6   5        0.96        1.78      4.68 o
  -8  -6   5       23.47       20.71      2.67 o
  -7  -6   5        2.61        2.43      2.53 o
  -6  -6   5       32.51       26.95      2.40 o
  -5  -6   5        9.67       11.55      2.24 o
  -4  -6   5        4.79        3.79      2.04 o
  -3  -6   5        0.00        1.26      1.70 o
  -2  -6   5      334.31      331.09      4.93 o
  -1  -6   5      385.56      375.70      4.68 o
   0  -6   5      436.86      418.93     10.81 o
   1  -6   5        9.90        9.40      1.78 o
   2  -6   5        0.01        1.92      1.89 o
   3  -6   5       43.34       42.33      1.57 o
   4  -6   5       68.11       83.08      2.30 o
   5  -6   5        0.85        3.61      1.82 o
   6  -6   5      146.01      174.96      5.17 o
   7  -6   5      388.95      373.62     21.48 o
   8  -6   5        4.82        9.39      3.75 o
   9  -6   5       53.79       59.41      2.68 o
  10  -6   5       15.82       15.69      2.62 o
  11  -6   5       43.35       47.72      3.01 o
  12  -6   5        2.63        4.44      2.85 o
  -9  -5   5        6.46        7.60      3.40 o
  -8  -5   5        5.70        7.08      2.42 o
  -7  -5   5        0.58        3.95      3.78 o
  -6  -5   5        2.92        2.66      2.20 o
  -5  -5   5       47.28       39.66      2.31 o
  -4  -5   5        0.41        1.71      1.99 o
  -3  -5   5      267.91      244.16      4.66 o
  -2  -5   5      357.01      303.48      5.95 o
  -1  -5   5       90.92       83.79      1.41 o
   0  -5   5      135.49      145.11      2.87 o
   1  -5   5      980.44      951.41     22.18 o
   2  -5   5       66.51       77.10      1.68 o
   3  -5   5        7.99       12.89      1.39 o
   4  -5   5      142.08      182.99      5.94 o
   5  -5   5       62.91       68.39      2.30 o
   6  -5   5       94.58       91.28      3.16 o
   7  -5   5        0.23       14.04      6.25 o
   8  -5   5       23.21       23.95      3.28 o
   9  -5   5        1.85       11.63      6.99 o
  10  -5   5        4.43        7.05      3.18 o
  11  -5   5       80.97       70.77      2.91 o
  12  -5   5        0.14        5.30      3.13 o
 -10  -4   5       28.67       24.91      3.58 o
  -9  -4   5       10.89       10.02      3.18 o
  -8  -4   5        6.57        7.14      2.50 o
  -7  -4   5       33.22       28.66      2.47 o
  -6  -4   5       19.99       17.79      2.22 o
  -5  -4   5        0.01        0.55      2.22 o
  -4  -4   5        2.03        3.32      1.96 o
  -3  -4   5       34.99       38.71      1.40 o
  -2  -4   5       15.32       17.24      1.27 o
  -1  -4   5      341.64      311.05      6.74 o
   0  -4   5      501.46      547.86      7.79 o
   1  -4   5        3.89        3.21      1.15 o
   2  -4   5        2.87        4.53      1.33 o
   3  -4   5        2.12        5.85      1.42 o
   4  -4   5      187.49      191.52      5.16 o
   5  -4   5      229.10      225.94      5.05 o
   6  -4   5        0.97        1.11      1.64 o
   7  -4   5      131.39      117.16      3.65 o
   8  -4   5        2.02        4.92      2.59 o
   9  -4   5        7.05        9.07      3.45 o
  10  -4   5        0.43        3.87      2.61 o
  11  -4   5        9.79       12.19      2.89 o
 -11  -3   5       17.13       19.48      4.87 o
 -10  -3   5        6.23        5.79      3.34 o
  -9  -3   5        0.04        2.59      3.73 o
  -8  -3   5       15.52       15.93      2.83 o
  -7  -3   5       27.43       26.95      2.36 o
  -6  -3   5        4.50        4.04      2.15 o
  -5  -3   5       83.74       73.70      1.88 o
  -4  -3   5      419.72      391.13      7.32 o
  -3  -3   5       58.62       61.96      1.44 o
  -2  -3   5      178.01      190.86      2.38 o
  -1  -3   5     1046.86     1140.56     23.55 o
   0  -3   5      782.82      951.96     11.91 o
   1  -3   5      222.81      220.97      3.35 o
   2  -3   5      949.17     1006.93     17.12 o
   3  -3   5       39.74       37.93      1.56 o
   4  -3   5      203.72      210.60      5.17 o
   5  -3   5      130.97      122.02      4.83 o
   6  -3   5        8.83        7.88      2.90 o
   7  -3   5       85.98       86.75      5.07 o
   8  -3   5      112.96      108.24      2.94 o
   9  -3   5       25.79       24.71      2.83 o
  10  -3   5       13.66       14.88      2.72 o
  11  -3   5        1.26        4.35      2.81 o
 -11  -2   5        9.14       10.08      3.85 o
 -10  -2   5       79.09       68.92      3.59 o
  -9  -2   5      100.88       98.56      3.69 o
  -8  -2   5        7.77        7.25      2.89 o
  -7  -2   5       22.77       23.29      2.59 o
  -6  -2   5       27.58       27.52      2.56 o
  -5  -2   5      250.44      246.77      5.46 o
  -4  -2   5      139.89      142.85      2.22 o
  -3  -2   5      225.04      231.55      2.75 o
  -2  -2   5       79.54       96.78      1.60 o
  -1  -2   5     1803.58     1816.16     31.51 o
   0  -2   5      712.81      802.12      8.40 o
   1  -2   5      209.82      217.83      2.09 o
   2  -2   5     1186.56     1147.72     19.46 o
   3  -2   5      340.26      371.74      6.28 o
   4  -2   5       11.35        8.85      1.53 o
   5  -2   5      151.86      162.04      6.53 o
   6  -2   5      142.68      134.95      6.40 o
   7  -2   5        8.08       12.36      3.50 o
   8  -2   5      534.82      489.48     13.18 o
   9  -2   5        1.52        3.25      2.70 o
  10  -2   5       19.18       24.95      3.14 o
  11  -2   5        0.96        2.91      3.17 o
 -11  -1   5       28.17       29.37      4.15 o
 -10  -1   5       38.00       44.07      3.26 o
  -9  -1   5        8.16        7.28      2.88 o
  -8  -1   5       25.09       22.39      2.62 o
  -7  -1   5      445.89      434.75      3.96 o
  -6  -1   5       44.88       42.25      2.42 o
  -5  -1   5      171.74      169.84      2.14 o
  -4  -1   5       65.87       56.72      1.09 o
  -3  -1   5       15.93       23.77      0.92 o
  -2  -1   5      230.60      244.42      2.61 o
  -1  -1   5      250.59      262.80      2.18 o
   0  -1   5     1847.27     1939.17     17.63 o
   1  -1   5        0.23        0.21      1.20 o
   2  -1   5       75.58       80.83      1.45 o
   3  -1   5      195.25      169.95      2.68 o
   4  -1   5       38.20       35.16      1.63 o
   5  -1   5       57.30       51.57      1.81 o
   6  -1   5      192.66      179.85      5.53 o
   7  -1   5       37.91       43.68      1.79 o
   8  -1   5       75.77       73.46      4.81 o
   9  -1   5        4.70       11.37      2.87 o
  10  -1   5        0.07        2.28      4.15 o
  11  -1   5       60.03       59.06      3.05 o
 -12   0   5        2.85        3.28      3.93 o
 -11   0   5       25.72       30.83      3.88 o
 -10   0   5        4.41        5.50      2.89 o
  -9   0   5        2.45        2.91      2.33 o
  -8   0   5        2.85        5.01      2.19 o
  -7   0   5       33.20       34.40      2.40 o
  -6   0   5       78.40       92.73      1.98 o
  -5   0   5        3.65        2.40      0.74 o
  -4   0   5       76.04       89.95      1.35 o
  -3   0   5      226.96      228.03      1.91 o
  -2   0   5      149.23      152.66      2.18 o
  -1   0   5       71.92       67.02      0.76 o
   0   0   5      303.66      327.75      2.49 o
   1   0   5      647.74      676.61      5.09 o
   2   0   5      248.60      268.36      4.73 o
   3   0   5        8.20       16.98      1.64 o
   4   0   5      154.44      173.20      4.84 o
   5   0   5       32.70       26.68      2.09 o
   6   0   5        1.94        1.38      1.87 o
   7   0   5       93.68       85.19      2.38 o
   8   0   5       27.81       28.41      2.92 o
   9   0   5        0.90        4.64      3.20 o
  10   0   5        1.71        4.84      3.02 o
  11   0   5       31.48       31.81      4.15 o
 -12   1   5        5.06        4.51      3.79 o
 -11   1   5        3.88        3.01      3.58 o
 -10   1   5        0.48        1.78      2.77 o
  -9   1   5       34.95       29.23      2.57 o
  -8   1   5      196.05      186.68      2.43 o
  -7   1   5       20.70       26.80      2.09 o
  -6   1   5       49.46       46.47      1.58 o
  -5   1   5       25.20       23.91      0.86 o
  -4   1   5       20.36       20.61      0.85 o
  -3   1   5        1.55        3.17      1.15 o
  -2   1   5       44.76       35.85      1.49 o
  -1   1   5       97.39       94.02      1.32 o
   0   1   5      331.50      325.59      3.19 o
   1   1   5     1462.99     1531.89      7.86 o
   2   1   5      106.35      126.32      2.01 o
   3   1   5        4.77        1.41      1.72 o
   4   1   5       43.00       44.84      2.42 o
   5   1   5        8.25        7.81      1.94 o
   6   1   5       18.30       13.14      2.02 o
   7   1   5       16.89       18.62      2.15 o
   8   1   5       17.78       15.25      3.57 o
   9   1   5       14.04       19.12      5.65 o
  10   1   5       29.31       28.40      3.98 o
 -12   2   5        2.46        2.39      3.88 o
 -11   2   5        4.61        6.51      3.32 o
 -10   2   5        8.10       12.90      2.27 o
  -9   2   5       13.50       13.87      1.88 o
  -8   2   5        0.84        3.27      1.99 o
  -7   2   5       89.12       81.71      2.18 o
  -6   2   5        1.07        1.66      1.67 o
  -5   2   5      489.10      455.26      4.44 o
  -4   2   5       15.63       13.22      1.09 o
  -3   2   5      116.36      102.92      1.72 o
  -2   2   5        0.46        2.47      0.96 o
  -1   2   5      202.99      219.34      1.82 o
   0   2   5       87.00       93.20      1.85 o
   1   2   5     2645.80     2859.18     37.83 o
   2   2   5      160.49      162.40      5.62 o
   3   2   5        0.34        2.81      1.63 o
   4   2   5       94.35      107.03      2.53 o
   5   2   5        0.00        1.32      2.01 o
   6   2   5      127.35      136.33      4.40 o
   7   2   5       18.23       19.71      2.33 o
   8   2   5       14.24       19.27      3.95 o
   9   2   5        9.18        9.74      4.95 o
  10   2   5       12.72       10.29      4.70 o
 -12   3   5        1.12        2.05      5.61 o
 -11   3   5       10.18       10.97      2.96 o
 -10   3   5        3.01        3.84      2.06 o
  -9   3   5       89.08       83.81      2.28 o
  -8   3   5      100.71       95.31      2.06 o
  -7   3   5       23.26       19.72      1.79 o
  -6   3   5       23.54       31.41      1.17 o
  -5   3   5      128.17      144.45      1.38 o
  -4   3   5      519.51      552.33      2.12 o
  -3   3   5      121.54      119.56      1.59 o
  -2   3   5      415.74      436.98      5.04 o
  -1   3   5      332.50      366.93      4.95 o
   0   3   5       81.48      104.60      1.73 o
   1   3   5       25.13       34.73      1.09 o
   2   3   5        4.77        5.56      0.91 o
   3   3   5       61.97       67.89      2.54 o
   4   3   5       47.31       41.97      2.30 o
   5   3   5       48.00       38.96      2.31 o
   6   3   5       27.13       27.24      2.07 o
   7   3   5       50.60       44.58      2.25 o
   8   3   5        0.81        1.34      2.77 o
   9   3   5       19.39       20.75      5.06 o
 -13   4   5        0.43        3.36      4.56 o
 -12   4   5       21.94       23.98      3.53 o
 -11   4   5        0.82        2.41      2.32 o
 -10   4   5        3.70        2.67      1.99 o
  -9   4   5        0.17        1.68      2.14 o
  -8   4   5       18.76       21.24      2.07 o
  -7   4   5       69.54       77.82      2.42 o
  -6   4   5       59.79       60.29      1.38 o
  -5   4   5       14.13       12.84      0.88 o
  -4   4   5      475.08      497.64      6.91 o
  -3   4   5      534.98      539.49      4.95 o
  -2   4   5      232.64      262.37      4.72 o
  -1   4   5      381.91      419.33      4.85 o
   0   4   5       92.50       96.62      1.95 o
   1   4   5       35.44       36.71      1.23 o
   2   4   5       49.91       52.73      1.63 o
   3   4   5       20.94       26.83      2.24 o
   4   4   5      105.80      104.68      2.66 o
   5   4   5       34.74       35.79      2.47 o
   6   4   5        1.57        2.29      2.42 o
   7   4   5        0.89        2.60      3.65 o
   8   4   5        3.54        5.45      2.60 o
   9   4   5        2.26        3.56      4.71 o
 -13   5   5        0.51        1.96      7.24 o
 -12   5   5        2.90        4.25      3.53 o
 -11   5   5      121.53      122.84      2.90 o
 -10   5   5       55.76       54.47      2.46 o
  -9   5   5        3.54        5.37      2.13 o
  -8   5   5       41.02       43.47      1.89 o
  -7   5   5       82.42       65.69      2.01 o
  -6   5   5       46.58       46.65      2.11 o
  -5   5   5      498.57      535.39      4.64 o
  -4   5   5       24.04       25.80      1.33 o
  -3   5   5       11.73        9.82      1.58 o
  -2   5   5       47.48       42.75      1.37 o
  -1   5   5       32.51       39.36      1.75 o
   0   5   5      196.65      199.73      4.32 o
   1   5   5      136.43      138.22      2.46 o
   2   5   5      376.21      362.96      6.41 o
   3   5   5      106.40       92.67      2.60 o
   4   5   5        0.94        1.67      2.26 o
   5   5   5       43.90       47.17      2.67 o
   6   5   5        0.00        0.00      3.11 o
   7   5   5       33.79       41.81      2.98 o
   8   5   5        2.55        5.75      2.82 o
 -13   6   5       20.12       20.32      3.27 o
 -12   6   5       37.51       39.54      2.77 o
 -11   6   5       21.30       19.86      2.46 o
 -10   6   5       47.27       52.44      2.43 o
  -9   6   5       81.22       92.18      3.73 o
  -8   6   5       39.91       38.15      1.99 o
  -7   6   5       72.41       66.08      2.51 o
  -6   6   5      128.95      138.89      2.55 o
  -5   6   5       89.00       73.42      1.56 o
  -4   6   5       66.00       70.33      1.83 o
  -3   6   5       63.69       50.31      1.77 o
  -2   6   5        0.36        4.58      2.61 o
  -1   6   5       76.21       73.75      1.95 o
   0   6   5       67.51       69.70      2.14 o
   1   6   5      171.52      166.01      3.06 o
   2   6   5      867.64      808.98     18.18 o
   3   6   5       34.43       30.80      2.36 o
   4   6   5        0.21        4.13      2.44 o
   5   6   5       46.36       52.93      3.23 o
   6   6   5        3.09        4.55      3.27 o
   7   6   5        0.31        0.52      5.36 o
 -13   7   5        5.53        4.80      3.21 o
 -12   7   5        9.01       10.07      2.62 o
 -11   7   5        1.14        3.99      2.47 o
 -10   7   5       67.35       64.10      2.26 o
  -9   7   5        7.37        6.87      2.18 o
  -8   7   5      550.59      592.39      5.46 o
  -7   7   5      547.90      539.08      3.77 o
  -6   7   5      436.29      470.15      5.07 o
  -5   7   5      206.54      183.97      3.80 o
  -4   7   5       12.51       18.15      2.06 o
  -3   7   5       27.12       24.96      2.11 o
  -2   7   5      359.90      324.47      7.03 o
  -1   7   5       35.65       30.15      1.91 o
   0   7   5       13.08       15.06      1.94 o
   1   7   5      229.73      227.07      3.65 o
   2   7   5      127.13      133.26      4.28 o
   3   7   5        0.06        3.04      3.27 o
   4   7   5        4.00        6.77      3.04 o
   5   7   5        6.65        9.24      3.43 o
   6   7   5        0.68        3.68      3.48 o
   7   7   5       10.36        6.29      3.86 o
 -12   8   5       41.40       40.10      3.13 o
 -11   8   5        0.07        1.10      2.67 o
 -10   8   5       14.03       10.72      2.46 o
  -9   8   5        1.05        5.37      2.53 o
  -8   8   5      391.50      406.32      3.91 o
  -7   8   5       17.83       15.78      2.27 o
  -6   8   5        2.31        3.63      2.21 o
  -5   8   5        5.74        5.47      1.95 o
  -4   8   5      625.95      568.18     12.10 o
  -3   8   5       17.34       19.53      2.21 o
  -2   8   5       28.49       32.43      2.28 o
  -1   8   5       24.83       21.77      2.26 o
   0   8   5       15.58       14.54      1.96 o
   1   8   5      171.09      176.70      3.98 o
   2   8   5       65.59       71.75      3.29 o
   3   8   5       10.27       13.59      3.26 o
   4   8   5       19.36       20.51      3.45 o
   5   8   5        1.19        3.41      3.55 o
   6   8   5        0.04        1.86      3.73 o
 -12   9   5       22.91       23.77      2.95 o
 -11   9   5        7.63        9.68      2.95 o
 -10   9   5       59.22       53.83      2.98 o
  -9   9   5       57.72       57.66      2.91 o
  -8   9   5       10.40        9.07      2.51 o
  -7   9   5       14.62       13.31      2.62 o
  -6   9   5      124.75      113.72      4.03 o
  -5   9   5       37.64       42.16      2.82 o
  -4   9   5       21.48       20.41      2.25 o
  -3   9   5      100.02       88.75      2.69 o
  -2   9   5        0.23        0.00      2.29 o
  -1   9   5        2.35        3.96      2.35 o
   0   9   5        8.90        5.76      2.34 o
   1   9   5      155.73      152.62      3.89 o
   2   9   5        2.18        3.66      3.27 o
   3   9   5       97.29      106.65      4.19 o
   4   9   5        0.64        3.03      3.49 o
   5   9   5        2.02        5.55      3.92 o
 -12  10   5        0.15        0.00      4.39 o
 -11  10   5        6.90        6.75      2.79 o
 -10  10   5       96.85      101.27      3.16 o
  -9  10   5        0.07        2.78      2.74 o
  -8  10   5        0.39        0.00      2.61 o
  -7  10   5       17.38       13.88      2.51 o
  -6  10   5       55.99       59.51     10.11 o
  -5  10   5        4.81        7.35      4.68 o
  -4  10   5       29.58       25.05      2.38 o
  -3  10   5        8.15        5.60      2.40 o
  -2  10   5        9.36        7.78      2.45 o
  -1  10   5       12.96       15.79      2.51 o
   0  10   5        7.39       12.05      3.99 o
   1  10   5       42.34       47.61      3.69 o
   2  10   5       52.18       56.39      3.78 o
   3  10   5       77.96       87.10      4.20 o
   4  10   5        1.44        3.52      4.96 o
 -11  11   5        2.03        1.30      3.37 o
 -10  11   5       24.67       25.33      2.95 o
  -9  11   5       41.89       42.13      2.86 o
  -8  11   5        1.91        2.29      3.09 o
  -7  11   5       23.68       23.77      3.30 o
  -6  11   5       36.56       35.13      4.22 o
  -5  11   5       13.70       18.31      4.05 o
  -4  11   5        4.39        3.33      2.48 o
  -3  11   5        3.14        2.68      2.53 o
  -2  11   5        2.97        6.54      2.63 o
  -1  11   5       66.02       67.30      3.29 o
   0  11   5       15.97       20.01      4.21 o
   1  11   5        1.49        2.99      4.52 o
   2  11   5       12.89        8.76      4.87 o
   3  11   5        8.71        4.41      4.06 o
 -10  12   5        4.75        7.03      3.70 o
  -9  12   5       83.91       96.51      3.72 o
  -8  12   5        0.23        3.69      3.78 o
  -7  12   5        0.75        4.06      3.61 o
  -6  12   5        2.01        2.07      4.29 o
  -5  12   5        3.53        1.69      3.90 o
  -4  12   5       33.95       33.34      2.89 o
  -3  12   5        0.00       10.11      4.70 o
  -2  12   5       74.46       76.22      3.35 o
  -1  12   5        2.50        3.85      4.43 o
   0  12   5       79.54       92.28      5.36 o
   1  12   5       22.93       20.57      4.97 o
  -9  13   5        9.93        7.83      3.75 o
  -8  13   5        7.70       10.46      3.62 o
  -7  13   5       19.63       21.61      3.62 o
  -6  13   5       37.21       39.34      4.72 o
  -5  13   5       48.31       65.68      4.93 o
  -4  13   5        3.55       12.20      5.25 o
  -3  13   5       29.92       39.95      3.31 o
  -2  13   5       34.08       33.65      4.76 o
  -1  13   5       26.78       27.97      5.01 o
  -7  14   5        0.68        5.76      4.47 o
  -6  14   5       13.42       20.32      4.80 o
  -5  14   5        0.30       12.43      8.51 o
  -4  14   5        2.91        6.68      5.63 o
   3 -14   6       18.86       18.11      5.24 o
   4 -14   6        5.04        4.41      5.13 o
   5 -14   6       48.48       47.92      5.44 o
   0 -13   6        1.87        6.54      5.24 o
   1 -13   6        7.37        5.29      4.87 o
   2 -13   6        2.42        1.52      4.88 o
   3 -13   6        0.24        4.08      4.73 o
   4 -13   6       79.53       89.43     10.84 o
   5 -13   6       34.70       34.35      4.86 o
   6 -13   6       12.31       15.27      4.74 o
   7 -13   6       43.49       45.67      3.58 o
  -2 -12   6       44.66       44.76      4.11 o
  -1 -12   6        1.16        4.25      3.33 o
   0 -12   6        0.19        1.71      2.96 o
   1 -12   6        4.56        3.49      4.03 o
   2 -12   6      121.60      122.96      7.81 o
   3 -12   6        0.40        1.54      3.36 o
   4 -12   6        4.94        5.05      3.26 o
   5 -12   6       81.47       78.65      7.66 o
   6 -12   6        1.52        5.73      2.80 o
   7 -12   6       36.11       36.20      2.95 o
   8 -12   6       11.57       14.34      2.53 o
   9 -12   6        1.28        2.22      3.61 o
  -4 -11   6        6.45        9.01      3.64 o
  -3 -11   6        8.29        8.71      3.95 o
  -2 -11   6       12.17       12.48      3.92 o
  -1 -11   6       20.22       24.49      3.75 o
   0 -11   6        3.78        5.56      2.55 o
   1 -11   6        5.09        5.59      2.70 o
   2 -11   6       96.46       95.83      5.31 o
   3 -11   6       48.63       53.55      3.68 o
   4 -11   6       12.45        9.28      3.11 o
   5 -11   6        3.87        5.29      2.49 o
   6 -11   6       11.26        8.96      2.31 o
   7 -11   6       33.21       37.24      2.53 o
   8 -11   6       11.87       12.82      2.39 o
   9 -11   6        4.89        7.63      3.02 o
  10 -11   6        2.26        3.95      3.22 o
  -5 -10   6       22.96       23.05      3.43 o
  -4 -10   6       27.93       29.83      3.68 o
  -3 -10   6        1.43        0.00      3.84 o
  -2 -10   6       77.98       77.29      3.71 o
  -1 -10   6        0.06        1.99      3.18 o
   0 -10   6        9.19        9.50      2.35 o
   1 -10   6      157.93      158.11      8.99 o
   2 -10   6       10.64       11.89      2.49 o
   3 -10   6        1.00        1.99      2.95 o
   4 -10   6       23.84       23.83      2.46 o
   5 -10   6       14.57       15.52      2.17 o
   6 -10   6       20.22       20.16      2.33 o
   7 -10   6        0.10        5.36      2.45 o
   8 -10   6       15.87       17.82      2.62 o
   9 -10   6       37.53       36.15      3.05 o
  10 -10   6       20.56       23.24      3.24 o
  -6  -9   6       12.99       16.19      3.29 o
  -5  -9   6       55.81       56.70      3.69 o
  -4  -9   6        6.66        9.57      3.28 o
  -3  -9   6        0.47        2.41      3.43 o
  -2  -9   6       92.03       98.23      3.14 o
  -1  -9   6        5.66        6.57      2.55 o
   0  -9   6       24.67       24.21      2.25 o
   1  -9   6       46.34       43.43      3.41 o
   2  -9   6       32.15       30.96      3.02 o
   3  -9   6       16.64       12.79      2.32 o
   4  -9   6      212.20      221.30     12.30 o
   5  -9   6       88.50       83.22      2.98 o
   6  -9   6       12.13       10.52      2.16 o
   7  -9   6        2.97        5.63      2.22 o
   8  -9   6        1.28        4.44      2.62 o
   9  -9   6        0.10        4.42      2.86 o
  10  -9   6       85.87       96.90      3.54 o
  11  -9   6       32.75       38.28      4.13 o
  -7  -8   6        0.77        4.86      5.05 o
  -6  -8   6       52.71       51.81      4.39 o
  -5  -8   6      155.63      166.33      3.90 o
  -4  -8   6        0.51        3.92      2.99 o
  -3  -8   6       17.03       18.15      2.76 o
  -2  -8   6        5.27        6.10      2.24 o
  -1  -8   6      272.78      256.17      7.79 o
   0  -8   6        0.63        0.94      2.32 o
   1  -8   6      177.86      160.89      9.14 o
   2  -8   6      345.42      324.08     12.22 o
   3  -8   6      293.26      265.50     12.84 o
   4  -8   6        2.57        3.75      1.87 o
   5  -8   6      221.29      227.02      6.39 o
   6  -8   6      148.33      145.40      5.92 o
   7  -8   6        0.29        3.79      2.24 o
   8  -8   6       15.09       17.66      2.35 o
   9  -8   6       49.74       45.49      2.71 o
  10  -8   6        8.56       13.66      2.77 o
  11  -8   6       72.71       66.86      3.47 o
  -8  -7   6       48.54       43.93      3.23 o
  -7  -7   6       51.19       61.19      3.11 o
  -6  -7   6        4.61        5.88      2.62 o
  -5  -7   6        0.23        2.51      2.31 o
  -4  -7   6       78.65       69.45      2.44 o
  -3  -7   6       10.08       14.02      2.23 o
  -2  -7   6       80.62       77.02      2.89 o
  -1  -7   6      516.21      503.89     17.23 o
   0  -7   6      103.29       99.97      4.27 o
   1  -7   6      776.41      702.81     33.65 o
   2  -7   6      101.15       97.35      3.58 o
   3  -7   6      463.45      476.25     17.03 o
   4  -7   6       93.78       89.92      3.38 o
   5  -7   6       78.14       82.16      2.93 o
   6  -7   6        1.80        4.21      2.19 o
   7  -7   6      341.28      347.06     13.77 o
   8  -7   6      468.95      465.58     20.48 o
   9  -7   6       52.82       52.83      3.37 o
  10  -7   6        0.18        2.45      2.59 o
  11  -7   6        0.77        2.23      3.93 o
  -9  -6   6       17.08       18.05      4.29 o
  -8  -6   6        8.00        6.72      2.63 o
  -7  -6   6       99.23      100.90      2.93 o
  -6  -6   6       39.48       36.29      2.31 o
  -5  -6   6       42.47       36.81      2.10 o
  -4  -6   6       24.36       23.47      1.94 o
  -3  -6   6        7.20        5.64      1.62 o
  -2  -6   6      214.52      204.97      5.14 o
  -1  -6   6      771.26      749.33     21.09 o
   0  -6   6      564.87      525.10     27.68 o
   1  -6   6       18.85       16.53      1.80 o
   2  -6   6      148.38      149.41      4.64 o
   3  -6   6       48.01       46.27      1.73 o
   4  -6   6       23.45       19.43      1.71 o
   5  -6   6       14.81       16.70      2.07 o
   6  -6   6      197.61      183.78      5.77 o
   7  -6   6      202.89      182.17     14.97 o
   8  -6   6      200.65      190.56      8.89 o
   9  -6   6       33.63       38.33      3.33 o
  10  -6   6        8.57        9.25      3.02 o
  11  -6   6        0.17        1.31      3.57 o
  -9  -5   6       14.86       14.37      3.48 o
  -8  -5   6       26.36       29.40      3.19 o
  -7  -5   6        0.01        2.14      2.36 o
  -6  -5   6       64.51       60.09      2.54 o
  -5  -5   6       12.12       14.69      1.99 o
  -4  -5   6       74.18       73.42      2.04 o
  -3  -5   6        1.56        3.97      1.56 o
  -2  -5   6      145.30      128.05      3.57 o
  -1  -5   6        4.53        8.07      1.40 o
   0  -5   6       12.02       14.21      1.21 o
   1  -5   6      167.30      186.64      4.50 o
   2  -5   6       57.52       57.55      1.70 o
   3  -5   6       35.03       31.83      1.73 o
   4  -5   6        2.74        1.71      1.79 o
   5  -5   6      385.52      403.81     13.13 o
   6  -5   6       26.68       27.31      1.93 o
   7  -5   6        1.92        0.00      3.39 o
   8  -5   6       30.38       25.70      3.15 o
   9  -5   6       73.45       59.99      3.22 o
  10  -5   6        1.21        2.82      2.70 o
  11  -5   6       25.11       26.77      3.01 o
 -10  -4   6        4.62        4.18      4.47 o
  -9  -4   6       35.83       40.78      3.45 o
  -8  -4   6       71.58       70.38      3.20 o
  -7  -4   6        0.44        1.71      2.63 o
  -6  -4   6       45.49       42.85      2.70 o
  -5  -4   6      434.34      434.00      9.99 o
  -4  -4   6     1276.30     1203.93     25.18 o
  -3  -4   6       39.98       36.99      1.60 o
  -2  -4   6      161.35      143.83      3.07 o
  -1  -4   6      107.93       97.87      1.57 o
   0  -4   6      417.86      432.22     11.74 o
   1  -4   6       47.93       58.93      1.82 o
   2  -4   6       78.97       71.83      2.19 o
   3  -4   6      367.15      317.10      8.63 o
   4  -4   6      564.14      533.84     19.13 o
   5  -4   6      985.56      905.22     21.40 o
   6  -4   6       87.03       94.35      4.06 o
   7  -4   6        5.57        5.19      3.14 o
   8  -4   6       10.42        6.63      2.94 o
   9  -4   6        9.22       10.17      2.59 o
  10  -4   6        0.00        1.28      3.54 o
  11  -4   6        0.06        2.83      3.35 o
 -10  -3   6        8.28        7.83      3.43 o
  -9  -3   6       31.04       30.21      3.27 o
  -8  -3   6        1.03        2.53      3.10 o
  -7  -3   6      153.87      139.41      3.16 o
  -6  -3   6      230.43      210.83      5.17 o
  -5  -3   6      305.76      308.67      5.70 o
  -4  -3   6       50.26       50.93      1.61 o
  -3  -3   6      557.77      516.19      8.54 o
  -2  -3   6       17.14       17.59      1.35 o
  -1  -3   6       52.56       47.47      1.31 o
   0  -3   6        8.62        9.75      1.22 o
   1  -3   6       39.53       44.01      1.42 o
   2  -3   6      579.72      591.43     10.40 o
   3  -3   6      320.00      321.09      7.59 o
   4  -3   6      171.54      176.56      3.87 o
   5  -3   6      283.70      273.44      8.55 o
   6  -3   6      144.18      142.60      4.07 o
   8  -3   6       62.84       58.85      3.24 o
   9  -3   6       18.38       11.64      3.12 o
  10  -3   6       45.56       47.04      4.01 o
  11  -3   6       20.55       25.06      3.40 o
 -11  -2   6        0.06        2.33      3.58 o
 -10  -2   6        4.52        4.75      3.36 o
  -9  -2   6      102.11      103.30      3.72 o
  -8  -2   6        1.58        2.03      3.12 o
  -7  -2   6      140.43      130.28      3.95 o
  -6  -2   6      130.15      135.46      3.66 o
  -5  -2   6        6.49        6.87      1.78 o
  -4  -2   6       34.26       46.96      1.43 o
  -3  -2   6      629.05      651.87     11.43 o
  -2  -2   6       36.69       31.42      1.13 o
  -1  -2   6      108.72      126.66      1.70 o
   0  -2   6     1624.43     1822.77     22.61 o
   1  -2   6      117.93      157.66      1.79 o
   2  -2   6       82.46       64.96      1.25 o
   3  -2   6        9.66        5.60      1.41 o
   4  -2   6      834.67      776.08     17.82 o
   5  -2   6       90.09       95.91      3.78 o
   6  -2   6      280.51      256.20      4.41 o
   7  -2   6       15.42       20.68      2.95 o
   8  -2   6      139.43      133.39      3.94 o
   9  -2   6       14.10       14.98      3.18 o
  10  -2   6       12.64       11.33      3.44 o
  11  -2   6        1.55        4.60      3.27 o
 -11  -1   6        4.12        8.86      3.32 o
 -10  -1   6        6.81       11.51      3.22 o
  -9  -1   6       79.63       70.50      3.05 o
  -8  -1   6       22.02       18.61      2.61 o
  -7  -1   6        4.22        5.87      2.20 o
  -6  -1   6      191.10      203.49      4.86 o
  -5  -1   6       33.26       33.39      1.44 o
  -4  -1   6       31.94       21.38      1.13 o
  -3  -1   6        0.54        3.56      0.99 o
  -2  -1   6     1264.13     1279.33     21.61 o
  -1  -1   6       27.14       37.07      0.97 o
   0  -1   6      139.37      138.91      1.73 o
   1  -1   6       73.23      103.27      1.90 o
   2  -1   6      667.17      611.32      9.79 o
   3  -1   6       53.45       44.25      1.76 o
   4  -1   6      526.36      503.77     12.80 o
   5  -1   6       98.30      110.08      4.69 o
   6  -1   6       65.29       46.31      2.05 o
   7  -1   6        4.52        5.31      2.07 o
   8  -1   6        3.58        3.89      2.98 o
   9  -1   6        0.52        2.33      3.15 o
  10  -1   6        1.08        2.00      5.25 o
 -12   0   6        8.31       13.65      4.09 o
 -11   0   6        0.09        2.93      3.31 o
 -10   0   6        5.07        4.40      3.00 o
  -9   0   6       22.70       30.82      2.49 o
  -8   0   6       49.21       44.75      2.30 o
  -7   0   6       43.19       50.66      2.84 o
  -6   0   6      273.11      272.52      3.27 o
  -5   0   6      243.22      248.91      2.78 o
  -4   0   6       58.45       61.86      1.13 o
  -3   0   6     1180.21     1239.90     13.41 o
  -2   0   6       44.67       29.62      1.15 o
  -1   0   6      151.78      166.31      1.16 o
   0   0   6        7.79        8.66      0.80 o
   1   0   6       22.62       28.93      1.18 o
   2   0   6      103.87       99.12      2.71 o
   3   0   6       84.63       84.35      2.14 o
   4   0   6       39.87       45.22      3.98 o
   5   0   6       41.38       41.80      2.27 o
   6   0   6      196.41      187.91      4.43 o
   7   0   6       81.49       78.42      2.47 o
   8   0   6        0.77        4.99      3.10 o
   9   0   6       13.49       12.27      3.58 o
  10   0   6        2.13        4.83      3.54 o
 -12   1   6       25.43       32.41      4.14 o
 -11   1   6        7.11        9.54      3.72 o
 -10   1   6        5.49        5.47      2.46 o
  -9   1   6       23.44       22.44      2.37 o
  -8   1   6       30.75       28.42      2.27 o
  -7   1   6        8.77        9.59      2.04 o
  -6   1   6      102.69      115.38      2.10 o
  -5   1   6       28.51       26.22      1.48 o
  -4   1   6      551.11      590.40      8.49 o
  -3   1   6      403.13      415.74      8.80 o
  -2   1   6      103.48       85.97      1.34 o
  -1   1   6      102.27       99.04      1.52 o
   0   1   6        7.35        7.85      0.92 o
   1   1   6      525.77      540.13      4.96 o
   2   1   6      230.98      229.99      3.68 o
   3   1   6        0.04        0.81      3.11 o
   4   1   6       13.77       17.10      2.16 o
   5   1   6        1.76        2.86      2.17 o
   6   1   6       14.00        8.19      2.14 o
   7   1   6        3.64        3.38      2.21 o
   8   1   6       21.71       15.64      4.00 o
   9   1   6        0.94        3.43      4.34 o
  10   1   6       71.22       76.64      4.20 o
 -12   2   6        0.01        0.65      5.16 o
 -11   2   6        1.89        4.44      4.41 o
 -10   2   6        0.05        2.24      3.12 o
  -9   2   6       45.97       49.78      2.21 o
  -8   2   6        6.72        5.50      1.98 o
  -7   2   6       64.83       61.71      2.11 o
  -6   2   6       17.59       24.43      1.49 o
  -5   2   6        0.04        1.97      1.42 o
  -4   2   6        0.05        0.25      1.50 o
  -3   2   6      452.59      488.15      4.01 o
  -2   2   6       22.64       28.12      0.95 o
  -1   2   6      175.92      177.02      1.96 o
   0   2   6        0.01        1.75      1.16 o
   1   2   6        0.07        1.87      1.23 o
   2   2   6       11.83        9.46      1.43 o
   3   2   6      202.56      223.81      5.18 o
   4   2   6       13.96       21.31      2.32 o
   5   2   6       33.39       29.14      2.30 o
   6   2   6       36.58       30.01      2.71 o
   7   2   6        6.17        7.40      2.31 o
   8   2   6        1.86        0.24      6.55 o
   9   2   6        0.56        3.30      5.77 o
 -12   3   6        7.16       10.96      3.69 o
 -11   3   6        0.38        3.32      3.33 o
 -10   3   6       20.19       22.46      2.42 o
  -9   3   6       41.75       31.25      2.28 o
  -8   3   6       57.04       58.77      2.54 o
  -7   3   6       50.44       36.63      2.00 o
  -6   3   6       83.32       82.07      1.51 o
  -5   3   6       50.21       68.60      1.33 o
  -4   3   6        1.44        1.44      1.45 o
  -3   3   6        3.34        2.56      1.32 o
  -2   3   6      472.95      458.27      4.37 o
  -1   3   6      499.23      490.60      4.52 o
   0   3   6       48.84       48.10      2.86 o
   1   3   6       47.07       47.81      1.68 o
   2   3   6        0.13        0.66      2.01 o
   3   3   6       48.07       43.41      3.23 o
   4   3   6      127.60      136.16      4.81 o
   5   3   6       21.82       20.24      2.28 o
   6   3   6       29.96       28.57      2.48 o
   7   3   6       76.54       95.74      2.94 o
   8   3   6       47.36       41.29      3.22 o
   9   3   6        0.01        5.41      4.66 o
 -12   4   6        2.27        4.94      4.10 o
 -11   4   6       52.99       58.46      2.77 o
 -10   4   6       73.64       73.90      2.63 o
  -9   4   6       36.45       31.69      2.39 o
  -8   4   6       20.60       22.82      2.31 o
  -7   4   6       50.83       53.37      2.35 o
  -6   4   6        3.42        2.27      1.37 o
  -5   4   6       20.77       16.52      1.18 o
  -4   4   6        4.45        1.31      1.42 o
  -3   4   6        5.80       16.81      1.26 o
  -2   4   6      217.24      240.55      5.27 o
  -1   4   6      536.32      576.97     11.40 o
   0   4   6      528.70      534.94     19.62 o
   1   4   6        6.44        9.60      1.18 o
   2   4   6       65.51       70.41      2.41 o
   3   4   6      188.78      174.79      3.32 o
   4   4   6       85.07       74.35      2.15 o
   5   4   6      148.22      158.75      3.94 o
   6   4   6       64.96       70.70      2.42 o
   7   4   6       48.45       51.96      2.92 o
   8   4   6       49.64       57.25      3.47 o
 -12   5   6        8.30        8.97      3.00 o
 -11   5   6      140.83      125.72      3.29 o
 -10   5   6        7.93        4.13      2.25 o
  -9   5   6        2.69        4.68      2.73 o
  -8   5   6       10.16        9.76      2.21 o
  -7   5   6        2.29        3.77      2.15 o
  -6   5   6        2.67        0.00      3.58 o
  -5   5   6        1.03        0.66      1.36 o
  -4   5   6      137.39      154.18      3.81 o
  -3   5   6      203.76      219.46      5.39 o
  -2   5   6        1.91        2.96      1.62 o
  -1   5   6      115.19      107.00      2.51 o
   0   5   6      374.01      355.29      6.24 o
   1   5   6        6.66        8.98      1.76 o
   2   5   6       51.03       64.10      3.64 o
   3   5   6      401.65      370.29      8.89 o
   4   5   6       79.34       74.83      2.74 o
   5   5   6       21.26       21.16      2.57 o
   6   5   6        4.49        3.98      2.29 o
   7   5   6        6.43        5.37      2.56 o
   8   5   6        0.02        0.11      3.52 o
 -12   6   6       26.31       26.01      3.12 o
 -11   6   6       54.35       49.45      2.92 o
 -10   6   6       25.35       26.33      2.65 o
  -9   6   6        3.98        4.05      2.30 o
  -8   6   6       49.80       51.45      2.41 o
  -7   6   6        0.26        1.57      4.24 o
  -6   6   6      540.03      522.95      8.95 o
  -5   6   6       84.79       81.33      1.74 o
  -4   6   6       24.29       20.68      1.83 o
  -3   6   6        6.89        3.93      1.82 o
  -2   6   6        5.05        5.51      1.65 o
  -1   6   6      198.38      210.20      3.43 o
   0   6   6      145.46      138.74      4.51 o
   1   6   6      766.16      731.07     10.22 o
   2   6   6      105.75       98.69      2.98 o
   3   6   6       54.69       45.78      2.94 o
   4   6   6        0.44        0.85      3.71 o
   5   6   6       91.79      102.05      3.73 o
   6   6   6        5.13        4.60      3.35 o
   7   6   6       12.12       11.74      3.06 o
 -12   7   6       31.12       35.00      3.05 o
 -11   7   6      132.54      144.46      4.61 o
 -10   7   6       54.48       60.29      3.36 o
  -9   7   6       49.53       50.55      2.62 o
  -8   7   6       39.96       30.77      2.40 o
  -7   7   6       15.23       16.20      2.16 o
  -6   7   6        2.67        3.94      2.11 o
  -5   7   6      181.99      195.92      3.24 o
  -4   7   6        0.01        0.61      3.22 o
  -3   7   6       50.71       46.75      2.19 o
  -2   7   6       41.62       41.70      1.80 o
  -1   7   6        4.49        0.40      1.77 o
   0   7   6      604.37      599.23      6.24 o
   1   7   6      114.35      105.47      3.12 o
   2   7   6       12.89       13.40      2.87 o
   4   7   6       20.25       25.36      3.26 o
   5   7   6        2.91        5.62      3.30 o
   6   7   6      112.02      117.49      5.37 o
 -12   8   6        0.34        3.97      3.51 o
 -11   8   6       11.64       11.53      3.40 o
 -10   8   6      278.65      271.83      3.70 o
  -9   8   6      309.43      289.54      3.63 o
  -8   8   6       38.60       35.17      2.42 o
  -7   8   6       86.07       82.77      2.57 o
  -6   8   6      114.23       96.39      3.70 o
  -5   8   6        9.24       11.00      1.92 o
  -4   8   6      133.82      135.59      4.01 o
  -3   8   6       16.30       11.34      1.83 o
  -2   8   6      150.17      158.72      5.37 o
  -1   8   6      303.06      303.83      3.74 o
   0   8   6      718.15      714.76     10.18 o
   1   8   6       49.55       47.46      3.04 o
   2   8   6        3.06        5.26      3.00 o
   3   8   6        0.97        1.85      3.24 o
   4   8   6       82.18       96.81      5.98 o
   5   8   6       19.96       24.41      3.87 o
 -12   9   6        6.93       11.27      5.08 o
 -11   9   6       53.14       43.02      4.32 o
 -10   9   6      301.67      286.72      5.07 o
  -9   9   6       32.77       24.21      3.09 o
  -8   9   6       87.03       87.03      3.21 o
  -7   9   6       24.92       28.45      2.93 o
  -6   9   6      142.65      141.67      4.19 o
  -5   9   6       12.30       10.60      2.80 o
  -4   9   6        5.92        5.18      1.98 o
  -3   9   6      104.76       93.36      4.76 o
  -2   9   6      321.44      309.22      5.03 o
  -1   9   6      258.72      259.12      4.27 o
   0   9   6       88.66       81.31      3.51 o
   1   9   6       19.93       23.80      3.27 o
   2   9   6        0.17        1.87      3.47 o
   3   9   6       47.48       53.89      3.72 o
   4   9   6        0.53        5.29      4.96 o
 -11  10   6       16.98       19.41      3.24 o
 -10  10   6       11.29       10.10      3.14 o
  -9  10   6        2.41        3.96      3.08 o
  -8  10   6        4.21        4.48      2.69 o
  -7  10   6       80.83       82.75      2.96 o
  -6  10   6        1.09        0.00      4.75 o
  -5  10   6      112.92       99.94      8.82 o
  -4  10   6       93.60       90.64      3.06 o
  -3  10   6        0.01        0.85      2.43 o
  -2  10   6       17.99       16.64      2.55 o
  -1  10   6       14.97       16.89      3.88 o
   0  10   6        2.85        3.36      4.04 o
   1  10   6        0.16        5.91      7.45 o
   2  10   6       28.16       25.82      3.97 o
   3  10   6       13.75       22.75      3.92 o
 -11  11   6       13.06       10.25      3.33 o
 -10  11   6       22.07       22.76      2.92 o
  -9  11   6       36.97       34.49      3.06 o
  -8  11   6       18.72       14.98      2.91 o
  -7  11   6       15.19        9.79      2.91 o
  -6  11   6        1.54        2.28      4.55 o
  -5  11   6       16.25       18.02      3.86 o
  -4  11   6        3.74        4.90      2.55 o
  -3  11   6      116.64      108.44      3.57 o
  -2  11   6        4.12        3.06      2.65 o
  -1  11   6        1.18        4.54      4.01 o
   0  11   6      155.09      154.20      5.52 o
   1  11   6        4.78        6.53      5.03 o
   2  11   6       34.97       40.58      4.08 o
 -10  12   6       11.20       13.15      3.41 o
  -9  12   6        5.83        6.98      3.24 o
  -8  12   6       80.09       73.23      3.54 o
  -7  12   6        1.64        2.64      3.96 o
  -6  12   6        8.38        8.35      4.61 o
  -5  12   6        0.09        0.00      5.34 o
  -4  12   6        0.14        2.19      2.78 o
  -3  12   6        8.10        8.78      3.22 o
  -2  12   6        0.25        7.65      7.20 o
  -1  12   6       11.17       10.17      4.56 o
   0  12   6        2.12        4.05      4.72 o
   1  12   6        0.49        1.46      5.05 o
  -8  13   6       35.22       34.23      3.38 o
  -7  13   6        2.34        2.98      3.55 o
  -6  13   6        0.32        3.06      4.39 o
  -5  13   6       41.57       48.06      4.90 o
  -4  13   6        0.08        5.52      7.56 o
  -3  13   6       41.14       48.21      3.34 o
  -2  13   6       33.98       30.56      4.99 o
   1 -13   7        6.70        8.38      5.05 o
   2 -13   7       75.44       68.96      4.66 o
   3 -13   7        6.88       14.91      3.91 o
   4 -13   7        0.16        0.00      7.60 o
   5 -13   7       16.28       15.88      4.71 o
   6 -13   7        2.47        5.58      4.66 o
  -2 -12   7       29.99       25.40      4.22 o
  -1 -12   7        7.27       10.77      3.84 o
   0 -12   7        0.00        1.39      3.12 o
   1 -12   7        3.19        3.41      3.58 o
   2 -12   7       59.14       59.83      4.19 o
   3 -12   7        0.42        5.54      4.38 o
   4 -12   7       12.26       14.19      3.60 o
   5 -12   7       11.56       12.86      2.93 o
   6 -12   7        1.46        4.00      3.61 o
   7 -12   7        2.28        2.84      3.14 o
   8 -12   7        6.31        6.79      3.11 o
  -3 -11   7       14.00       13.24      5.11 o
  -2 -11   7       31.85       31.12      4.89 o
  -1 -11   7       23.69       25.36      3.19 o
   0 -11   7        3.39        6.65      2.96 o
   1 -11   7        0.27        3.03      3.25 o
   2 -11   7       35.56       35.83      2.88 o
   3 -11   7       11.38        8.61      3.28 o
   4 -11   7        0.72        2.58      6.51 o
   5 -11   7        5.16       10.52      2.81 o
   6 -11   7       33.29       30.63      3.73 o
   7 -11   7        0.70        2.57      2.61 o
   8 -11   7       11.17       11.61      3.11 o
   9 -11   7        9.17       11.00      3.32 o
  -5 -10   7       30.07       32.28      4.61 o
  -4 -10   7        1.73        2.32      3.92 o
  -3 -10   7        4.28        5.98      4.52 o
  -2 -10   7        1.13        1.46      3.38 o
  -1 -10   7       25.95       28.80      2.94 o
   0 -10   7       47.50       45.63      3.86 o
   1 -10   7       57.77       60.92      3.19 o
   2 -10   7        0.01        1.91      2.54 o
   3 -10   7        1.94        1.43      3.64 o
   4 -10   7        6.33        3.86      2.53 o
   5 -10   7       14.21       15.10      2.35 o
   6 -10   7        0.30        1.01      2.63 o
   7 -10   7        0.61        2.70      2.88 o
   8 -10   7       24.21       31.22      2.77 o
   9 -10   7       11.22       10.77      3.10 o
  10 -10   7       48.99       53.92      3.41 o
  -6  -9   7        3.67        1.96      4.49 o
  -5  -9   7       25.05       25.94      4.29 o
  -4  -9   7       10.91       10.76      3.29 o
  -3  -9   7       73.52       73.07      6.32 o
  -2  -9   7        3.31        7.21      2.70 o
  -1  -9   7        6.83       11.49      3.05 o
   0  -9   7       25.30       29.23      2.68 o
   1  -9   7       49.17       51.49      2.68 o
   2  -9   7        2.99        2.41      2.41 o
   3  -9   7        3.23        2.80      2.02 o
   4  -9   7      257.29      244.63     15.21 o
   5  -9   7       91.65       88.53      4.36 o
   6  -9   7        0.02        0.68      2.45 o
   7  -9   7       19.10       15.96      2.70 o
   8  -9   7        1.97        2.72      2.78 o
   9  -9   7        3.58        6.97      3.06 o
  10  -9   7       17.56       20.37      3.32 o
  -7  -8   7        1.46        0.64      7.42 o
  -6  -8   7        0.49        4.40      4.84 o
  -5  -8   7      132.26      137.37      6.43 o
  -4  -8   7        7.95       10.27      3.57 o
  -3  -8   7       33.71       36.68      2.79 o
  -2  -8   7       28.07       29.48      2.66 o
  -1  -8   7       26.66       29.20      2.56 o
   0  -8   7       59.60       59.09      3.00 o
   1  -8   7        2.44        1.05      2.33 o
   2  -8   7        4.07        2.69      1.94 o
   3  -8   7       28.65       28.56      2.14 o
   4  -8   7      138.14      119.23      3.74 o
   5  -8   7       65.42       79.61      2.55 o
   6  -8   7       38.60       43.07      2.63 o
   7  -8   7       16.32       22.82      2.66 o
   8  -8   7       14.51       16.35      3.04 o
   9  -8   7        0.11        3.34      2.92 o
  10  -8   7        0.12        3.52      2.77 o
  -8  -7   7        5.08        2.04      5.82 o
  -7  -7   7        0.01        1.83      5.26 o
  -6  -7   7        2.71        3.88      3.86 o
  -5  -7   7        3.79        6.40      4.42 o
  -4  -7   7        0.34        2.95      3.32 o
  -3  -7   7       26.69       25.13      2.58 o
  -2  -7   7       31.21       28.15      2.47 o
  -1  -7   7        6.49        4.85      2.02 o
   0  -7   7        2.16        4.31      2.21 o
   1  -7   7       28.09       19.88      2.27 o
   2  -7   7        4.67        4.48      1.93 o
   3  -7   7       18.42       19.41      1.77 o
   4  -7   7       35.29       29.63      1.84 o
   5  -7   7       36.44       32.78      2.09 o
   6  -7   7      163.87      159.87      6.90 o
   7  -7   7       40.65       40.05      2.70 o
   8  -7   7       33.40       33.85      4.02 o
   9  -7   7       25.13       27.80      3.44 o
  10  -7   7        6.03        7.06      3.20 o
  11  -7   7        6.13        5.58      2.95 o
  -8  -6   7       77.26       82.14      4.31 o
  -7  -6   7        4.52        7.24      2.94 o
  -6  -6   7       57.13       60.41      2.63 o
  -5  -6   7        3.60        5.39      2.21 o
  -4  -6   7      135.98      117.86      3.30 o
  -3  -6   7       39.52       31.24      2.39 o
  -2  -6   7      259.08      253.19      9.55 o
  -1  -6   7       32.78       37.75      1.95 o
   0  -6   7       24.28       20.09      2.25 o
   1  -6   7        8.52        5.81      1.88 o
   2  -6   7       34.31       27.64      1.75 o
   3  -6   7        1.23        0.68      1.65 o
   4  -6   7      109.66      125.87      5.20 o
   5  -6   7      232.93      208.29      9.13 o
   6  -6   7      130.75      137.89      5.01 o
   7  -6   7       20.72       15.96      3.40 o
   8  -6   7        0.34        1.73      3.48 o
   9  -6   7       10.89       14.25      3.42 o
  10  -6   7       15.23       11.64      3.48 o
  11  -6   7        2.28        2.80      3.44 o
  -9  -5   7        5.74        6.81      3.50 o
  -8  -5   7        5.72        8.79      3.17 o
  -7  -5   7        1.80        4.46      2.83 o
  -6  -5   7        5.42        6.14      2.30 o
  -5  -5   7       16.28       11.71      2.18 o
  -4  -5   7      103.09       90.97      2.62 o
  -3  -5   7      186.51      192.71      4.02 o
  -2  -5   7      183.00      181.48      3.76 o
  -1  -5   7      175.88      165.76      5.99 o
   0  -5   7      184.49      189.19      9.65 o
   1  -5   7        6.50       13.05      1.80 o
   2  -5   7        3.84        3.95      1.55 o
   3  -5   7        0.44        1.05      1.68 o
   4  -5   7       30.10       36.18      3.18 o
   5  -5   7     1006.57      981.91     31.08 o
   6  -5   7       62.03       54.49      1.96 o
   7  -5   7        0.49        2.51      3.26 o
   8  -5   7       19.37       15.87      3.20 o
   9  -5   7        7.69        6.08      3.19 o
  10  -5   7        1.73        1.38      3.07 o
  11  -5   7       12.31       10.28      2.97 o
 -10  -4   7        1.15        2.00      3.60 o
  -9  -4   7        0.53        1.79      3.81 o
  -8  -4   7        4.15        5.93      2.91 o
  -7  -4   7       18.47       24.04      2.79 o
  -6  -4   7        4.49        4.48      2.21 o
  -5  -4   7      430.75      416.03     13.71 o
  -4  -4   7      837.67      833.64     20.86 o
  -3  -4   7      323.01      309.87      8.55 o
  -2  -4   7       61.94       67.02      1.69 o
  -1  -4   7        0.09        2.30      1.38 o
   0  -4   7       43.15       45.24      1.69 o
   1  -4   7      161.81      147.67      3.92 o
   2  -4   7        1.53        2.91      1.57 o
   3  -4   7       16.37       14.75      1.87 o
   4  -4   7        0.64        2.83      1.88 o
   5  -4   7      591.11      559.02     13.86 o
   6  -4   7      125.77      104.98      2.96 o
   7  -4   7       10.95       12.94      3.35 o
   8  -4   7        0.16        3.53      4.08 o
   9  -4   7        7.39        6.90      2.79 o
  10  -4   7       46.81       31.53      3.07 o
  11  -4   7        5.27        6.98      2.97 o
 -10  -3   7        2.98        5.57      3.50 o
  -9  -3   7        9.15       13.56      3.16 o
  -8  -3   7        6.67        5.26      2.78 o
  -7  -3   7        0.95        3.57      2.97 o
  -6  -3   7       59.07       53.34      2.66 o
  -5  -3   7       50.23       54.70      2.03 o
  -4  -3   7        0.57        2.77      1.52 o
  -3  -3   7        4.73        1.70      1.48 o
  -2  -3   7       33.67       29.13      1.49 o
  -1  -3   7      131.70      130.80      3.51 o
   0  -3   7       80.11       86.37      1.69 o
   1  -3   7       43.44       45.39      1.56 o
   2  -3   7        9.73       10.34      1.69 o
   3  -3   7        4.22        4.12      1.77 o
   4  -3   7       23.21       26.14      1.72 o
   5  -3   7      786.06      767.75     17.77 o
   6  -3   7       24.96       25.85      1.97 o
   7  -3   7        4.65        3.77      2.50 o
   8  -3   7       14.89       10.97      2.60 o
   9  -3   7        0.02        2.42      2.72 o
  10  -3   7        1.07        2.28      3.01 o
 -11  -2   7        5.14        8.89      3.48 o
 -10  -2   7        7.77        7.81      3.34 o
  -9  -2   7       18.89       16.50      2.96 o
  -8  -2   7       66.82       68.13      3.13 o
  -7  -2   7      266.94      256.94      5.70 o
  -6  -2   7      529.28      533.02     15.37 o
  -5  -2   7      426.89      422.65     10.66 o
  -4  -2   7       12.12       14.84      1.68 o
  -3  -2   7        5.93        9.42      1.29 o
  -2  -2   7       40.82       39.21      1.30 o
  -1  -2   7        0.20        1.20      1.14 o
   0  -2   7       60.94       51.98      1.16 o
   1  -2   7      169.50      179.98      1.80 o
   2  -2   7       63.09       57.28      2.32 o
   3  -2   7      150.51      131.44      3.66 o
   4  -2   7      208.10      202.49      3.79 o
   5  -2   7      188.64      170.63      3.35 o
   6  -2   7      271.68      263.07      5.61 o
   7  -2   7        0.01        1.66      3.26 o
   8  -2   7        8.59        6.01      3.05 o
   9  -2   7       30.39       33.01      3.49 o
  10  -2   7        1.54        2.67      3.57 o
 -11  -1   7       15.84       13.43      3.41 o
 -10  -1   7        3.42        4.80      3.20 o
  -9  -1   7       32.21       35.49      3.03 o
  -8  -1   7       50.26       49.00      2.89 o
  -7  -1   7        2.63        1.50      2.12 o
  -6  -1   7        2.37        4.35      1.71 o
  -5  -1   7      411.43      411.30      7.22 o
  -4  -1   7       29.55       31.54      1.48 o
  -3  -1   7      537.04      574.38     10.67 o
  -2  -1   7       91.88       81.84      1.69 o
  -1  -1   7      800.21      839.10     13.18 o
   0  -1   7      233.19      195.88      3.36 o
   1  -1   7        6.52       12.12      1.05 o
   2  -1   7        3.13        1.62      1.59 o
   3  -1   7       14.78       13.27      1.47 o
   4  -1   7       52.37       58.53      2.03 o
   5  -1   7       30.34       19.08      2.00 o
   6  -1   7      202.72      163.64      3.00 o
   7  -1   7        3.53        3.25      1.95 o
   8  -1   7        2.07        4.39      2.98 o
   9  -1   7        1.53        4.95      3.44 o
  10  -1   7       60.48       63.37      4.13 o
 -11   0   7       15.28       18.80      3.35 o
 -10   0   7        2.81        2.61      3.48 o
  -9   0   7        2.01        4.02      2.32 o
  -8   0   7       35.72       33.83      2.40 o
  -7   0   7       10.04        8.43      1.75 o
  -6   0   7        6.30       10.31      1.68 o
  -5   0   7       58.55       65.40      1.74 o
  -4   0   7      404.33      435.25      8.10 o
  -3   0   7      853.76      925.06     17.36 o
  -2   0   7       92.67      103.29      2.70 o
  -1   0   7      156.38      146.64      1.72 o
   0   0   7        2.57        5.58      0.86 o
   1   0   7       36.72       38.02      1.35 o
   2   0   7       36.35       24.30      1.49 o
   3   0   7        8.96        9.12      1.79 o
   4   0   7        5.55        9.29      2.20 o
   5   0   7       93.11       84.40      2.60 o
   6   0   7      117.95       97.80      3.72 o
   7   0   7        1.36        2.91      1.99 o
   8   0   7        5.46        3.89      3.16 o
   9   0   7       35.84       29.30      3.65 o
  10   0   7       72.00       69.15      4.09 o
 -12   1   7        3.00        9.01      4.13 o
 -11   1   7        6.74        6.25      3.75 o
 -10   1   7        2.75        5.96      2.62 o
  -9   1   7       22.41       23.55      2.16 o
  -8   1   7        9.94       13.43      2.12 o
  -7   1   7       44.11       47.16      2.18 o
  -6   1   7      124.69      120.87      1.95 o
  -5   1   7       22.28       29.10      1.60 o
  -4   1   7        6.11        4.10      1.53 o
  -3   1   7      121.78      126.65      3.29 o
  -2   1   7       33.05       28.75      0.79 o
  -1   1   7       20.39       15.55      0.88 o
   0   1   7      216.54      222.56      2.89 o
   1   1   7      825.65      790.53     11.07 o
   2   1   7        2.87        3.83      1.74 o
   3   1   7       39.57       44.03      2.33 o
   4   1   7       39.07       46.11      2.41 o
   5   1   7       71.53       62.80      2.57 o
   6   1   7       38.60       43.89      2.45 o
   7   1   7      109.60      110.02      2.78 o
   8   1   7       37.62       37.47      4.14 o
   9   1   7        7.32        9.61      3.72 o
 -12   2   7        3.41        1.63      3.80 o
 -11   2   7       10.17       14.68      3.00 o
 -10   2   7        5.95        9.13      2.53 o
  -9   2   7       15.17       19.05      2.30 o
  -8   2   7       56.04       55.06      2.24 o
  -7   2   7       45.99       44.60      2.01 o
  -6   2   7      178.92      201.36      3.10 o
  -5   2   7       63.88       48.27      1.58 o
  -4   2   7        5.05        3.75      1.52 o
  -3   2   7       30.63       33.02      1.57 o
  -2   2   7       98.70       88.98      1.97 o
  -1   2   7       58.94       44.98      0.97 o
   0   2   7      153.95      153.07      1.94 o
   1   2   7       39.91       38.18      1.48 o
   2   2   7      280.66      288.37      4.63 o
   3   2   7       77.24       60.70      2.48 o
   4   2   7        1.73        0.99      2.37 o
   5   2   7       35.66       34.16      2.55 o
   6   2   7       87.40       87.84      2.71 o
   7   2   7        0.65        1.51      2.46 o
   8   2   7        0.43        0.00      4.12 o
   9   2   7       39.36       34.77      4.71 o
 -12   3   7        6.72       10.24      3.68 o
 -11   3   7        2.14        4.83      2.68 o
 -10   3   7        2.55        5.75      2.35 o
  -9   3   7       15.53       15.82      2.52 o
  -8   3   7       25.54       20.79      2.48 o
  -7   3   7      167.59      159.88      3.36 o
  -6   3   7      157.16      157.87      3.02 o
  -5   3   7       16.21       10.14      1.41 o
  -4   3   7        8.50        8.17      1.54 o
  -3   3   7       29.68       29.11      1.58 o
  -2   3   7       22.52       25.91      1.30 o
  -1   3   7      779.76      781.45     14.42 o
   0   3   7       66.69       80.62      2.46 o
   1   3   7       43.38       36.18      1.84 o
   2   3   7       17.79       30.35      2.73 o
   3   3   7      150.24      172.70      5.23 o
   4   3   7      125.03      106.34      3.14 o
   5   3   7       14.47       21.59      2.40 o
   6   3   7       11.46       11.84      2.42 o
   7   3   7       68.24       77.57      2.99 o
   8   3   7       40.67       41.29      4.73 o
 -12   4   7        2.26        4.09      2.95 o
 -11   4   7       40.91       37.49      2.75 o
 -10   4   7       11.33        6.98      2.31 o
  -9   4   7       42.89       38.22      2.57 o
  -8   4   7       75.27       71.18      2.64 o
  -7   4   7       80.67       74.99      3.11 o
  -6   4   7       67.43       76.68      1.83 o
  -5   4   7        1.48        4.46      1.55 o
  -4   4   7        5.33        8.82      1.60 o
  -3   4   7       49.35       46.22      1.82 o
  -2   4   7      347.39      376.26      8.86 o
  -1   4   7      224.82      250.61      6.18 o
   0   4   7        5.79        4.19      1.80 o
   1   4   7       12.16        5.73      2.33 o
   2   4   7        0.29        2.38      2.28 o
   3   4   7        0.53        1.39      2.71 o
   4   4   7       30.67       29.77      2.38 o
   5   4   7       29.38       26.87      2.50 o
   6   4   7        3.63        8.09      2.84 o
   7   4   7        0.07        3.35      3.08 o
   8   4   7       56.57       66.83      5.30 o
 -12   5   7        2.37        6.61      3.07 o
 -11   5   7       40.19       43.99      3.03 o
 -10   5   7       67.27       67.98      3.11 o
  -9   5   7       10.00        6.15      2.42 o
  -8   5   7        1.89        2.99      2.35 o
  -7   5   7       48.48       51.72      2.78 o
  -6   5   7       59.58       51.31      1.97 o
  -5   5   7       97.87       96.67      1.76 o
  -4   5   7        3.50        3.18      1.62 o
  -3   5   7       73.04       64.19      2.04 o
  -2   5   7      196.47      210.19      5.62 o
  -1   5   7        1.00        0.87      2.18 o
   0   5   7       47.93       44.70      1.71 o
   1   5   7       95.47       92.97      5.07 o
   2   5   7       82.07       90.31      2.50 o
   3   5   7       68.85       61.13      2.33 o
   4   5   7       12.35        9.85      2.23 o
   5   5   7       34.62       34.69      2.70 o
   6   5   7       26.40       23.72      2.91 o
   7   5   7        0.17        1.90      3.20 o
 -12   6   7       20.57       21.76      3.13 o
 -11   6   7       30.38       37.81      3.33 o
 -10   6   7        5.22        7.29      3.04 o
  -9   6   7       66.28       74.84      3.25 o
  -8   6   7       65.89       70.87      3.19 o
  -7   6   7      105.87      120.19      2.79 o
  -6   6   7        0.54        1.35      2.64 o
  -5   6   7      289.31      252.47      4.27 o
  -4   6   7      145.11      133.78      4.92 o
  -3   6   7      420.49      414.98     11.64 o
  -2   6   7       52.83       56.63      1.92 o
  -1   6   7       98.90       91.01      2.71 o
   0   6   7       40.10       39.33      1.55 o
   1   6   7       83.99       85.87      2.53 o
   2   6   7       79.13       75.33      2.66 o
   3   6   7        4.42        4.95      2.49 o
   4   6   7        2.07        0.33      2.47 o
   5   6   7       57.96       70.57      3.00 o
   6   6   7       13.44       16.11      3.40 o
   7   6   7        0.09        1.65      4.02 o
 -12   7   7        2.29        5.10      3.47 o
 -11   7   7        9.84        9.21      3.43 o
 -10   7   7       16.56       15.57      3.29 o
  -9   7   7        0.28        0.00      4.91 o
  -8   7   7       30.13       34.04      2.60 o
  -7   7   7       81.45       70.92      2.57 o
  -6   7   7      140.74      152.55      3.46 o
  -5   7   7      200.98      198.29      4.06 o
  -4   7   7        6.05        5.87      1.93 o
  -3   7   7       57.14       52.72      3.07 o
  -2   7   7      241.32      216.09      7.49 o
  -1   7   7       20.52       25.07      1.61 o
   0   7   7       67.85       62.87      2.56 o
   1   7   7        2.18        2.38      2.34 o
   2   7   7       13.76       19.70      3.02 o
   3   7   7       34.60       49.17      3.29 o
   4   7   7        0.25        0.35      2.83 o
   5   7   7       39.71       46.85      3.16 o
   6   7   7        5.45        9.51      3.14 o
 -12   8   7        3.70        5.52      3.70 o
 -11   8   7        1.92        3.62      4.80 o
 -10   8   7       43.17       36.20      2.85 o
  -9   8   7       83.97       75.76      2.87 o
  -8   8   7      132.31      124.04      2.97 o
  -7   8   7       44.70       52.66      2.55 o
  -6   8   7       39.12       31.66      2.77 o
  -5   8   7       10.94       10.11      2.00 o
  -4   8   7       74.52       62.99      2.30 o
  -3   8   7      116.53      104.27      3.87 o
  -2   8   7       91.02      102.92      3.11 o
  -1   8   7       64.29       61.16      1.81 o
   0   8   7      269.73      293.24      7.24 o
   1   8   7      119.44      119.62      3.57 o
   2   8   7        4.82        9.12      3.14 o
   3   8   7       24.35       25.83      3.43 o
   4   8   7        0.03        1.71      3.59 o
   5   8   7       21.07       17.39      3.13 o
 -11   9   7        0.76        3.35      4.55 o
 -10   9   7       71.34       62.79      3.68 o
  -9   9   7      117.86      116.34      3.79 o
  -8   9   7        8.22        7.18      2.92 o
  -7   9   7       15.84       12.44      2.79 o
  -6   9   7       36.46       34.76      3.04 o
  -5   9   7        9.63        9.20      2.58 o
  -4   9   7        3.50        4.92      2.17 o
  -3   9   7       83.41       80.77      3.29 o
  -2   9   7      105.90      107.71      2.80 o
  -1   9   7      368.33      374.35     16.19 o
   0   9   7       91.58       89.98      3.55 o
   1   9   7       25.67       19.51      3.20 o
   2   9   7        0.08        3.23      4.26 o
   3   9   7        0.00        2.51      4.97 o
   4   9   7       13.65       23.37      4.05 o
 -11  10   7        1.69        5.50      3.59 o
 -10  10   7       25.61       21.49      3.22 o
  -9  10   7       49.23       39.68      3.23 o
  -8  10   7        9.42        8.84      2.97 o
  -7  10   7       22.20       26.61      2.80 o
  -6  10   7       13.98       15.01      2.74 o
  -5  10   7        7.81        5.99      3.54 o
  -4  10   7        1.45        3.19      2.32 o
  -3  10   7      125.95      122.34      3.89 o
  -2  10   7       15.56       14.33      2.06 o
  -1  10   7       48.96       43.80      4.06 o
   0  10   7        9.45        9.60      4.24 o
   1  10   7       20.58       24.47      3.67 o
   2  10   7       15.90       15.75      3.76 o
   3  10   7        0.92        3.90      4.04 o
 -10  11   7        1.13        1.81      3.55 o
  -9  11   7        0.14        4.95      4.32 o
  -8  11   7       31.94       33.15      3.27 o
  -7  11   7        0.03        0.09      4.13 o
  -6  11   7        5.76        3.93      3.96 o
  -5  11   7       22.37       23.51      3.54 o
  -4  11   7       50.32       58.41      2.56 o
  -3  11   7       75.93       75.89      2.41 o
  -2  11   7       19.12       19.32      4.29 o
  -1  11   7        4.05        6.45      4.65 o
   0  11   7       14.79       12.96      4.61 o
   1  11   7        3.52        7.89      8.49 o
  -9  12   7        0.34        3.02      5.59 o
  -8  12   7        0.42        4.18      3.55 o
  -7  12   7       21.20       17.57      3.35 o
  -6  12   7        4.45        4.94      3.79 o
  -5  12   7        0.05        2.66      4.04 o
  -4  12   7       11.92       11.44      3.15 o
  -3  12   7       80.45       82.54      2.86 o
  -2  12   7        0.30        0.36      4.48 o
   0  12   7        0.13        3.92      4.69 o
  -7  13   7       73.55       73.68      3.74 o
  -6  13   7        0.03        1.02      4.56 o
  -5  13   7       21.60       29.40      4.06 o
  -4  13   7       30.60       33.16      3.99 o
  -3  13   7        0.89        4.24      3.30 o
   2 -13   8        0.18        8.27      6.74 o
   3 -13   8       43.56       55.31      5.80 o
   4 -13   8       10.28       12.42      4.01 o
   5 -13   8        6.96        6.88      3.81 o
  -1 -12   8       19.52       23.41      3.48 o
   0 -12   8       51.51       51.65      3.56 o
   1 -12   8        2.72        3.61      3.16 o
   2 -12   8        0.10        2.41      4.71 o
   3 -12   8       26.80       26.46      3.85 o
   4 -12   8        2.66        3.74      3.99 o
   5 -12   8        3.25        2.64      3.64 o
   6 -12   8        2.70        5.69      3.10 o
   7 -12   8       25.18       19.32      3.66 o
  -3 -11   8        0.07        0.68      7.51 o
  -2 -11   8       12.59       12.23      3.89 o
  -1 -11   8       26.77       22.89      3.31 o
   0 -11   8      124.58      131.42      7.48 o
   1 -11   8       54.92       55.37      3.15 o
   2 -11   8        4.14        2.98      2.79 o
   3 -11   8       54.82       60.37      4.01 o
   4 -11   8        2.91        2.60      3.41 o
   5 -11   8        1.07        2.27      5.61 o
   6 -11   8        0.01        2.17      3.05 o
   7 -11   8       47.87       49.48      3.30 o
   8 -11   8        0.00        3.20      3.20 o
  -4 -10   8        0.94        3.78      5.05 o
  -3 -10   8       51.53       55.18      5.11 o
  -2 -10   8        0.08        0.88      4.33 o
  -1 -10   8        0.14        1.29      3.48 o
   0 -10   8       17.86       20.54      3.13 o
   1 -10   8       57.11       52.07      3.34 o
   2 -10   8        7.05        6.83      2.66 o
   3 -10   8        2.76        4.71      2.71 o
   4 -10   8        9.05        4.78      2.29 o
   5 -10   8        5.94        2.42      3.06 o
   6 -10   8        0.19        2.38      3.08 o
   7 -10   8        0.14        3.30      3.20 o
   8 -10   8       19.24       20.14      2.81 o
   9 -10   8       14.03       14.34      3.27 o
  -5  -9   8        5.67        9.17      4.82 o
  -4  -9   8      106.29      108.56      6.93 o
  -3  -9   8        0.03        1.69      3.59 o
  -2  -9   8       10.65       11.47      3.17 o
  -1  -9   8        0.25        0.79      2.64 o
   0  -9   8       29.46       36.24      3.37 o
   1  -9   8       20.20       20.55      2.32 o
   2  -9   8       56.31       62.68      5.19 o
   3  -9   8        0.66        1.81      2.11 o
   4  -9   8       43.63       28.01      2.27 o
   5  -9   8        0.02        1.89      2.62 o
   6  -9   8        8.96       10.67      2.68 o
   7  -9   8        2.33        1.58      2.87 o
   8  -9   8        0.07        1.00      4.16 o
   9  -9   8       49.13       56.02      3.43 o
  -6  -8   8       32.61       36.68      4.37 o
  -5  -8   8        0.19        2.02      3.94 o
  -4  -8   8        5.95        8.09      3.65 o
  -3  -8   8       26.00       26.79      2.77 o
  -2  -8   8       79.61       77.85      5.27 o
  -1  -8   8       25.78       25.73      2.25 o
   0  -8   8        6.80        7.20      2.15 o
   1  -8   8        5.64        4.37      2.33 o
   2  -8   8        0.01        2.75      2.01 o
   3  -8   8       68.09       65.65      3.72 o
   4  -8   8        5.64        5.63      1.87 o
   5  -8   8        1.75        4.03      1.96 o
   6  -8   8        6.82        7.61      2.55 o
   7  -8   8       42.79       43.80      2.82 o
   8  -8   8       35.23       31.68      3.36 o
   9  -8   8       27.57       32.32      3.24 o
  10  -8   8        0.20        2.57      3.81 o
  -7  -7   8      115.85      123.61      8.01 o
  -6  -7   8       69.69       74.89      4.25 o
  -5  -7   8       52.56       56.57      3.89 o
  -4  -7   8       40.37       38.82      3.43 o
  -3  -7   8       10.48        8.49      2.52 o
  -2  -7   8       94.58       94.08      5.66 o
  -1  -7   8        8.06       10.58      2.06 o
   0  -7   8       70.79       81.75      5.54 o
   1  -7   8      174.25      130.56      6.33 o
   2  -7   8      171.62      153.35      6.42 o
   3  -7   8        0.00        1.98      1.94 o
   4  -7   8       68.09       66.34      2.55 o
   5  -7   8       60.98       65.21      3.13 o
   6  -7   8       14.77       17.16      2.55 o
   7  -7   8        0.10        1.36      2.90 o
   8  -7   8       11.14       10.40      3.76 o
   9  -7   8      110.04      107.46      7.22 o
  10  -7   8       13.81       15.02      3.77 o
  -8  -6   8       96.31      106.35      4.49 o
  -7  -6   8       69.43       74.00      3.93 o
  -6  -6   8       53.69       54.96      3.84 o
  -5  -6   8       17.99       17.91      2.78 o
  -4  -6   8       13.47        9.76      2.66 o
  -3  -6   8        0.29        3.75      2.29 o
  -2  -6   8       21.19       25.41      2.05 o
  -1  -6   8      534.12      520.45     20.06 o
   0  -6   8       36.90       29.28      2.25 o
   1  -6   8       63.19       58.20      3.02 o
   2  -6   8       82.96       73.11      2.74 o
   3  -6   8      193.90      192.48      6.47 o
   4  -6   8       29.57       33.35      2.15 o
   5  -6   8       83.56       85.62      3.72 o
   6  -6   8      112.72      100.98      3.34 o
   7  -6   8       47.85       36.27      3.52 o
   8  -6   8        0.46        4.13      3.96 o
   9  -6   8       16.76       12.76      3.59 o
  10  -6   8        0.01        3.72      3.25 o
  -9  -5   8        3.73        3.97      3.38 o
  -8  -5   8        7.23       11.71      3.21 o
  -7  -5   8        1.77        4.31      2.86 o
  -6  -5   8       52.04       46.04      2.80 o
  -5  -5   8       14.60       13.93      2.20 o
  -4  -5   8      105.15      100.48      3.03 o
  -3  -5   8      919.39      873.47     32.22 o
  -2  -5   8       13.54       11.24      1.91 o
  -1  -5   8       31.90       36.96      2.59 o
   0  -5   8       14.99       21.28      2.19 o
   1  -5   8        8.35        4.91      1.62 o
   2  -5   8      132.29      131.79      4.06 o
   3  -5   8      234.60      220.23      7.56 o
   4  -5   8       58.55       57.38      2.25 o
   5  -5   8      340.34      327.13     10.49 o
   6  -5   8       18.32       13.05      1.86 o
   7  -5   8        0.73        2.87      3.32 o
   8  -5   8        1.62        4.10      3.55 o
   9  -5   8        6.06        9.29      2.93 o
  10  -5   8       22.00       18.91      3.19 o
  -9  -4   8        7.04        7.19      3.29 o
  -8  -4   8       47.71       47.50      3.20 o
  -7  -4   8       20.59       14.86      2.81 o
  -6  -4   8       38.84       37.27      2.87 o
  -5  -4   8      242.23      221.12      6.51 o
  -4  -4   8       14.10       13.94      1.88 o
  -3  -4   8        0.32        1.80      1.79 o
  -2  -4   8      228.38      206.44      7.04 o
  -1  -4   8       30.41       41.70      2.40 o
   0  -4   8       13.45        8.92      1.71 o
   1  -4   8      208.71      183.87      3.81 o
   2  -4   8        1.89        2.84      1.93 o
   3  -4   8      478.42      453.21     16.74 o
   4  -4   8      178.29      188.74      7.02 o
   5  -4   8       76.39       74.30      2.47 o
   6  -4   8       18.29       22.34      2.03 o
   7  -4   8       21.29       18.68      3.66 o
   8  -4   8        2.57        2.70      3.69 o
   9  -4   8        7.05        8.21      2.94 o
  10  -4   8       21.58       23.39      3.20 o
 -10  -3   8       22.24       25.89      3.66 o
  -9  -3   8        4.49        5.82      3.30 o
  -8  -3   8       14.75       14.70      2.96 o
  -7  -3   8       87.75       87.01      3.28 o
  -6  -3   8      402.57      398.30     11.84 o
  -5  -3   8       15.19       16.41      1.90 o
  -4  -3   8      300.87      310.55     11.27 o
  -3  -3   8       34.35       35.74      1.80 o
  -2  -3   8        0.01        1.18      2.09 o
  -1  -3   8       38.40       39.50      1.96 o
   0  -3   8        3.12        2.62      1.53 o
   1  -3   8      130.87      147.47      4.42 o
   2  -3   8        0.41        1.80      2.06 o
   3  -3   8      870.56      822.70     22.00 o
   4  -3   8       88.34       83.23      2.60 o
   5  -3   8        0.03        1.07      2.59 o
   6  -3   8        0.50        1.25      1.95 o
   7  -3   8        2.21        1.71      2.70 o
   8  -3   8       14.69       18.68      2.81 o
   9  -3   8       10.25       12.82      2.99 o
  10  -3   8        3.24        6.82      3.16 o
 -10  -2   8       44.19       44.33      3.64 o
  -9  -2   8       20.90       18.20      3.12 o
  -8  -2   8        4.55        5.60      2.76 o
  -7  -2   8      324.16      316.87     10.54 o
  -6  -2   8      302.66      321.23      9.41 o
  -5  -2   8       18.35       18.96      2.11 o
  -4  -2   8       14.64       12.08      1.61 o
  -3  -2   8       75.75       89.78      2.08 o
  -2  -2   8       45.14       36.53      1.57 o
  -1  -2   8        1.58        1.19      1.28 o
   0  -2   8        7.31        1.79      1.20 o
   1  -2   8      361.80      338.22      4.96 o
   2  -2   8      363.13      365.78     14.67 o
   3  -2   8     1425.26     1373.68     36.06 o
   4  -2   8       60.37       57.78      1.95 o
   5  -2   8       91.13      105.15      2.87 o
   6  -2   8        3.55        1.72      1.78 o
   7  -2   8        7.79       10.80      2.69 o
   8  -2   8       20.18       15.06      2.76 o
   9  -2   8        4.92        6.66      3.68 o
  10  -2   8        3.15        9.07      3.78 o
 -11  -1   8        9.91        9.91      3.61 o
 -10  -1   8       10.14        8.56      3.32 o
  -9  -1   8       31.79       28.23      3.15 o
  -8  -1   8       24.44       27.40      2.83 o
  -7  -1   8      313.01      310.50      8.75 o
  -6  -1   8      177.71      160.20      3.94 o
  -5  -1   8       13.25       21.41      2.35 o
  -4  -1   8      119.54      116.97      4.17 o
  -3  -1   8       93.16       86.56      2.96 o
  -2  -1   8        9.89        5.54      1.61 o
  -1  -1   8      244.92      242.61      4.43 o
   0  -1   8       32.74       24.29      1.10 o
   1  -1   8      170.83      184.12      3.86 o
   2  -1   8      143.91      136.43      2.82 o
   3  -1   8      337.22      344.40      5.64 o
   4  -1   8      394.24      364.14      8.44 o
   5  -1   8       61.74       68.82      2.01 o
   6  -1   8       29.70       29.39      2.19 o
   7  -1   8       44.59       34.10      2.60 o
   8  -1   8       15.99       16.70      3.39 o
   9  -1   8       52.39       56.77      3.92 o
  10  -1   8        9.86       14.47      3.97 o
 -11   0   8       72.76       84.06      4.53 o
 -10   0   8        3.94        7.52      3.71 o
  -9   0   8       13.86       12.16      2.49 o
  -8   0   8       20.11       22.91      2.35 o
  -7   0   8      146.29      153.02      3.81 o
  -6   0   8      117.34      123.92      2.09 o
  -5   0   8      367.30      362.00      7.06 o
  -4   0   8       75.51       71.03      2.35 o
  -3   0   8       83.96       81.57      2.12 o
  -2   0   8       60.83       67.08      1.74 o
  -1   0   8       24.20       20.04      1.01 o
   0   0   8       79.98       71.05      1.33 o
   1   0   8       56.31       48.35      1.42 o
   2   0   8       76.05       66.05      1.58 o
   3   0   8      416.82      392.52      7.54 o
   4   0   8      166.73      149.77      4.63 o
   5   0   8       59.96       59.62      2.29 o
   6   0   8       57.80       44.06      2.40 o
   7   0   8       29.63       28.28      2.24 o
   8   0   8       10.68        9.70      3.46 o
   9   0   8        5.87        7.66      3.89 o
 -11   1   8        4.15        4.92      3.12 o
 -10   1   8       39.49       40.68      3.16 o
  -9   1   8       65.75       72.41      2.44 o
  -8   1   8       40.80       41.65      2.29 o
  -7   1   8       35.24       28.66      2.13 o
  -6   1   8      259.36      264.10      6.32 o
  -5   1   8        2.69        4.50      1.91 o
  -4   1   8      249.17      240.80      6.43 o
  -3   1   8       97.36       92.85      2.58 o
  -2   1   8       19.08       15.91      1.51 o
  -1   1   8      388.04      402.15      6.11 o
   0   1   8      171.20      172.43      3.89 o
   1   1   8      155.32      156.34      4.07 o
   2   1   8        5.11        7.92      1.62 o
   3   1   8       31.65       32.50      2.28 o
   4   1   8        0.01        1.71      2.20 o
   5   1   8       17.54       11.16      2.35 o
   6   1   8        8.33        9.18      2.58 o
   7   1   8        0.18        1.33      2.80 o
   8   1   8       16.71       18.01      3.49 o
   9   1   8       46.19       42.68      4.04 o
 -12   2   8       35.24       38.14      4.29 o
 -11   2   8       10.87       15.11      3.23 o
 -10   2   8       43.29       45.18      2.78 o
  -9   2   8        1.17        3.95      2.92 o
  -8   2   8        4.63        3.51      2.14 o
  -7   2   8       29.46       34.18      2.12 o
  -6   2   8       13.01        7.85      1.65 o
  -5   2   8        1.26        0.66      1.73 o
  -4   2   8       82.88       90.38      2.79 o
  -3   2   8        0.34        3.55      1.66 o
  -2   2   8        1.53        0.57      1.20 o
  -1   2   8        7.15        4.99      1.40 o
   0   2   8       19.47       20.26      1.47 o
   1   2   8        3.16        1.51      1.29 o
   2   2   8        1.81        4.03      2.27 o
   3   2   8       84.77       73.56      3.64 o
   4   2   8        0.01        0.12      2.68 o
   5   2   8        6.39        6.07      2.51 o
   6   2   8       75.07       79.09      2.75 o
   7   2   8       12.29       11.09      2.67 o
   8   2   8       42.15       38.09      4.57 o
 -12   3   8        0.63        7.65      3.82 o
 -11   3   8       46.16       47.14      3.01 o
 -10   3   8        5.48        9.19      2.54 o
  -9   3   8       85.66       92.59      2.94 o
  -8   3   8       23.52       16.08      2.46 o
  -7   3   8       24.14       24.14      2.34 o
  -6   3   8      147.84      151.81      3.81 o
  -5   3   8      296.63      273.15      5.87 o
  -4   3   8      196.13      187.27      3.91 o
  -3   3   8      422.22      390.06      7.56 o
  -2   3   8      138.16      128.59      3.19 o
  -1   3   8        9.37       10.06      1.45 o
   0   3   8        3.92        3.93      1.48 o
   1   3   8       15.11        9.75      2.18 o
   2   3   8       49.15       55.27      2.46 o
   3   3   8       31.29       28.31      2.56 o
   4   3   8      176.31      149.49      5.46 o
   5   3   8        6.94        4.47      2.32 o
   6   3   8       21.54       23.78      2.74 o
   7   3   8       24.40       25.37      2.94 o
   8   3   8       76.77       93.39      5.16 o
 -12   4   8       22.32       28.97      3.24 o
 -11   4   8      102.62      105.65      3.13 o
 -10   4   8        0.07        3.28      2.75 o
  -9   4   8        2.42        3.43      2.81 o
  -8   4   8       36.47       40.01      2.55 o
  -7   4   8       69.61       62.30      2.95 o
  -6   4   8      268.03      284.45      2.93 o
  -5   4   8       95.78       88.95      2.47 o
  -4   4   8      101.22       87.93      2.13 o
  -3   4   8        0.53        1.63      2.10 o
  -2   4   8      733.43      693.94     20.80 o
  -1   4   8       90.85       89.57      4.30 o
   0   4   8      152.34      140.58      4.13 o
   1   4   8        9.00       11.38      2.32 o
   2   4   8      148.82      148.36      6.27 o
   3   4   8        1.99        2.17      2.42 o
   4   4   8        1.99        2.50      2.68 o
   5   4   8       22.28       20.32      2.56 o
   6   4   8       12.47       12.38      2.80 o
   7   4   8        0.33        1.45      2.98 o
 -12   5   8        9.81       12.90      3.18 o
 -11   5   8        3.47        6.66      2.91 o
 -10   5   8       30.16       31.35      2.82 o
  -9   5   8        1.96        1.07      2.92 o
  -8   5   8        0.20        0.00      4.90 o
  -7   5   8       15.48       23.15      3.31 o
  -6   5   8       39.54       34.67      2.21 o
  -5   5   8      349.22      336.26      3.91 o
  -4   5   8       89.16       76.11      2.18 o
  -3   5   8      298.00      296.41      6.71 o
  -2   5   8      292.27      285.59      7.98 o
  -1   5   8      565.84      526.49     16.34 o
   0   5   8        1.58        1.12      2.22 o
   1   5   8        8.33        6.45      2.28 o
   2   5   8        5.63        1.53      2.53 o
   3   5   8       14.39       17.85      2.83 o
   4   5   8       39.67       34.91      2.68 o
   5   5   8       53.52       57.29      2.98 o
   6   5   8       81.99       74.17      3.27 o
   7   5   8        1.00        1.11      3.43 o
 -12   6   8       15.78       21.33      3.26 o
 -11   6   8       31.74       35.47      3.12 o
 -10   6   8        2.00        2.05      3.76 o
  -9   6   8       15.87       17.02      3.17 o
  -8   6   8        0.04        0.02      3.68 o
  -7   6   8      115.53      111.04      3.37 o
  -6   6   8        6.50        4.64      2.15 o
  -5   6   8       84.55       82.02      2.03 o
  -4   6   8      160.16      161.87      6.50 o
  -3   6   8      739.10      725.38     24.57 o
  -2   6   8      104.49      113.89      3.66 o
  -1   6   8       58.15       56.00      2.09 o
   0   6   8       56.79       52.63      3.58 o
   1   6   8        8.68       13.58      2.59 o
   2   6   8        2.33        0.84      3.42 o
   3   6   8        6.35       11.65      2.86 o
   4   6   8       29.27       33.25      3.29 o
   5   6   8       17.49       18.57      3.28 o
   6   6   8       23.71       29.61      3.70 o
 -12   7   8        1.86        1.90      3.76 o
 -10   7   8        3.42        1.12      4.15 o
  -9   7   8        1.25        2.72      3.92 o
  -8   7   8       43.02       44.64      3.14 o
  -7   7   8        3.37        3.81      2.42 o
  -6   7   8        1.61        5.36      2.35 o
  -5   7   8      180.15      184.88      5.80 o
  -4   7   8       27.56       26.13      2.11 o
  -3   7   8        1.35        0.69      2.01 o
  -2   7   8       86.20       79.22      2.97 o
  -1   7   8       80.22       66.82      2.60 o
   0   7   8        6.97        2.86      2.67 o
   1   7   8        0.09        1.98      2.66 o
   2   7   8        0.52        0.00      5.82 o
   3   7   8       10.17       11.84      3.22 o
   4   7   8       39.85       48.77      5.37 o
   5   7   8        3.20        8.49      3.40 o
 -11   8   8        4.91        2.50      3.60 o
 -10   8   8       46.37       51.81      3.65 o
  -9   8   8        0.07        1.89      2.70 o
  -8   8   8        4.81        4.65      2.51 o
  -7   8   8        3.32        3.73      2.46 o
  -6   8   8       38.01       45.91      3.38 o
  -5   8   8      114.17      110.97      4.74 o
  -4   8   8       16.40       17.38      2.19 o
  -3   8   8        0.97        2.33      2.17 o
  -2   8   8        0.16        1.20      5.55 o
  -1   8   8       68.17       63.47      3.39 o
   0   8   8       31.29       31.52      3.06 o
   1   8   8        0.35        0.79      2.55 o
   2   8   8       56.20       66.00      3.09 o
   3   8   8        6.43        6.43      3.02 o
   4   8   8       35.94       44.17      3.81 o
 -11   9   8       14.67        8.56      4.78 o
 -10   9   8       13.03       12.88      3.65 o
  -9   9   8       24.58       22.97      3.31 o
  -8   9   8        0.51        1.07      3.70 o
  -7   9   8        5.74        6.64      2.90 o
  -6   9   8        1.72        2.80      2.74 o
  -5   9   8       37.04       35.40      3.13 o
  -4   9   8       14.79       17.22      2.15 o
  -3   9   8       76.18       69.50      2.66 o
  -2   9   8       34.44       28.96      2.23 o
  -1   9   8        1.77        2.04      3.66 o
   0   9   8        9.43       10.10      2.67 o
   1   9   8        0.87        3.57      2.84 o
   2   9   8       28.15       30.77      3.22 o
   3   9   8       58.77       62.18      3.37 o
 -10  10   8        0.00        1.47      3.61 o
  -9  10   8       10.42       11.70      3.54 o
  -8  10   8        5.94        6.53      3.13 o
  -7  10   8       49.13       48.69      4.47 o
  -6  10   8       37.79       42.64      2.86 o
  -5  10   8        2.84        4.75      3.80 o
  -4  10   8       82.67       70.74      3.94 o
  -3  10   8      213.59      204.53      8.15 o
  -2  10   8      104.58       97.82      4.34 o
  -1  10   8        2.15        3.72      4.04 o
   0  10   8        2.61        2.50      2.97 o
   1  10   8       49.82       59.74      3.26 o
   2  10   8       23.63       25.27      3.33 o
 -10  11   8        0.42        0.96      3.37 o
  -9  11   8       25.93       25.59      3.43 o
  -8  11   8        6.89        5.66      3.16 o
  -7  11   8        9.99        7.27      3.13 o
  -6  11   8       55.64       64.94      3.99 o
  -5  11   8       10.86        9.84      3.45 o
  -4  11   8       90.21       82.85      2.90 o
  -3  11   8      113.70      113.99      3.26 o
  -2  11   8       41.67       47.73      4.28 o
  -1  11   8       10.66       14.20      3.40 o
   0  11   8       13.77       11.70      3.61 o
  -8  12   8       55.53       62.39      3.64 o
  -7  12   8       10.56        5.68      3.25 o
  -6  12   8       26.78       25.37      4.04 o
  -5  12   8        1.48        1.43      3.67 o
  -4  12   8      107.93      109.05      4.89 o
  -3  12   8       78.26       83.37      4.65 o
  -2  12   8       14.77       15.64      4.39 o
  -1  12   8       13.96       20.19      3.75 o
   0 -12   9       25.53       30.46      3.49 o
   1 -12   9       13.99       19.56      3.49 o
   2 -12   9       65.54       71.30      4.91 o
   3 -12   9        8.58        7.64      4.04 o
   4 -12   9        1.24        2.20      3.89 o
   5 -12   9       16.52       23.03      3.86 o
   6 -12   9        0.29        5.25      4.73 o
  -2 -11   9        7.44        9.20      3.33 o
  -1 -11   9       19.16       20.40      3.41 o
   0 -11   9      111.98      115.05      6.24 o
   1 -11   9       32.41       34.02      3.24 o
   2 -11   9       19.70       17.86      3.19 o
   3 -11   9        0.00        1.85      5.92 o
   4 -11   9       15.62       11.83      3.65 o
   5 -11   9        2.73        3.04      3.00 o
   6 -11   9       38.21       36.89      3.34 o
   7 -11   9        0.54        1.94      3.70 o
  -4 -10   9        6.24        7.44      5.21 o
  -3 -10   9        2.56        4.11      4.97 o
  -2 -10   9       32.23       36.47      3.87 o
  -1 -10   9       31.51       29.17      3.14 o
   0 -10   9      103.88      121.75      9.26 o
   1 -10   9        0.70        2.84      2.85 o
   2 -10   9       53.00       60.88      5.61 o
   3 -10   9       13.33       14.67      2.86 o
   4 -10   9      161.22      163.68      6.57 o
   5 -10   9        4.22        6.37      2.89 o
   6 -10   9        6.23        5.79      3.49 o
   7 -10   9       32.68       33.11      3.18 o
   8 -10   9       19.78       20.46      3.27 o
  -5  -9   9        1.20        2.70      4.20 o
  -4  -9   9       18.41       16.60      4.13 o
  -3  -9   9        1.79        5.40      4.57 o
  -2  -9   9        8.91       13.62      3.40 o
  -1  -9   9        2.72        2.40      2.76 o
   0  -9   9        1.45        3.73      2.36 o
   1  -9   9       31.50       34.46      2.81 o
   2  -9   9       42.01       46.16      3.42 o
   3  -9   9       33.70       33.12      2.46 o
   4  -9   9        0.45        2.46      2.29 o
   5  -9   9       25.79       20.34      2.47 o
   6  -9   9        2.81        6.17      2.95 o
   7  -9   9        0.38        4.79      3.43 o
   8  -9   9        1.61        4.42      3.60 o
   9  -9   9        0.04        2.87      3.78 o
  -6  -8   9        2.64        7.38      5.40 o
  -5  -8   9       41.36       39.88      4.17 o
  -4  -8   9       20.45       21.18      3.87 o
  -3  -8   9       39.71       43.68      4.06 o
  -2  -8   9        3.78        4.44      2.71 o
  -1  -8   9        0.00        1.16      2.83 o
   0  -8   9       11.01        6.59      2.55 o
   1  -8   9       34.59       31.52      2.69 o
   2  -8   9      126.23      111.84      4.99 o
   3  -8   9       32.52       37.99      2.29 o
   4  -8   9       49.69       57.25      2.66 o
   5  -8   9        0.41        4.32      2.17 o
   6  -8   9       27.89       31.33      2.75 o
   7  -8   9       37.31       36.78      3.01 o
   8  -8   9       27.36       24.39      3.60 o
   9  -8   9        0.07        2.83      3.68 o
  -7  -7   9       85.71       94.47     10.49 o
  -5  -7   9       40.52       43.84      3.85 o
  -4  -7   9        2.82        5.86      3.46 o
  -3  -7   9        0.87        2.64      3.09 o
  -2  -7   9        7.74       10.13      2.25 o
  -1  -7   9        0.06        1.56      2.19 o
   0  -7   9       15.39       20.68      2.47 o
   1  -7   9       41.36       34.43      2.52 o
   2  -7   9      118.81      107.57      4.19 o
   3  -7   9        4.10        2.83      1.82 o
   4  -7   9        0.63        3.32      2.04 o
   5  -7   9       24.46       24.70      2.22 o
   6  -7   9       12.61       11.47      2.58 o
   7  -7   9        0.95        0.31      3.87 o
   8  -7   9        2.14        3.50      3.90 o
   9  -7   9        0.77        0.99      3.47 o
  -8  -6   9        1.95        3.21      5.78 o
  -7  -6   9       19.78       16.78      5.47 o
  -6  -6   9        0.22        5.02      6.54 o
  -5  -6   9       10.74        9.84      3.34 o
  -4  -6   9       35.27       35.47      2.77 o
  -3  -6   9        2.62        2.58      2.81 o
  -2  -6   9       10.23        8.79      1.97 o
  -1  -6   9        3.50        3.48      2.33 o
   0  -6   9        8.05        9.88      2.24 o
   1  -6   9        4.37        7.14      1.97 o
   2  -6   9      128.85       92.50      3.72 o
   3  -6   9        9.84       12.81      1.79 o
   4  -6   9       67.58       49.59      2.37 o
   5  -6   9       47.56       49.91      2.19 o
   6  -6   9        5.99        4.75      2.96 o
   7  -6   9        6.44        8.29      3.73 o
   8  -6   9        0.03        1.11      5.48 o
   9  -6   9        0.25        2.33      4.19 o
  -8  -5   9       19.28       20.53      3.35 o
  -7  -5   9        4.06        4.08      3.00 o
  -6  -5   9       34.53       37.67      2.98 o
  -5  -5   9        1.42        1.76      2.44 o
  -4  -5   9        0.01        1.01      2.69 o
  -3  -5   9        1.00        0.00      2.76 o
  -2  -5   9      105.27      100.05      4.82 o
  -1  -5   9      167.57      158.89     10.95 o
   0  -5   9      103.05      117.59      5.60 o
   1  -5   9        4.19       11.75      1.67 o
   2  -5   9      161.08      148.37      4.82 o
   3  -5   9       66.79       65.63      3.35 o
   4  -5   9       21.16       23.51      2.20 o
   5  -5   9       41.43       42.33      2.07 o
   6  -5   9        0.04        1.11      2.22 o
   7  -5   9       18.29       17.70      3.56 o
   8  -5   9        6.27       11.59      3.86 o
   9  -5   9       13.47       15.27      3.07 o
  -9  -4   9       19.29       19.76      3.49 o
  -8  -4   9       47.97       53.34      4.72 o
  -7  -4   9       49.08       48.34      3.60 o
  -6  -4   9        0.51        1.72      2.37 o
  -5  -4   9       31.60       27.59      2.34 o
  -4  -4   9       59.92       54.83      2.94 o
  -3  -4   9       53.78       48.52      1.72 o
  -2  -4   9       18.15       13.74      1.99 o
  -1  -4   9        5.57        4.01      1.99 o
   0  -4   9       19.91       22.85      1.87 o
   1  -4   9      168.31      215.24      4.80 o
   2  -4   9        4.05        4.85      1.89 o
   3  -4   9      676.53      623.28     22.63 o
   4  -4   9        7.07        7.00      1.82 o
   5  -4   9      170.83      162.63      4.77 o
   6  -4   9        1.30        2.15      2.05 o
   7  -4   9        0.61        3.91      2.90 o
   8  -4   9       14.78       18.69      3.19 o
   9  -4   9       15.37       12.04      3.03 o
  -9  -3   9       27.53       32.44      3.37 o
  -8  -3   9       46.36       40.11      3.22 o
  -7  -3   9       63.83       62.25      4.03 o
  -6  -3   9      115.91      113.56      4.98 o
  -5  -3   9       47.31       42.95      2.36 o
  -4  -3   9       26.84       22.94      1.86 o
  -3  -3   9       47.96       47.95      2.59 o
  -2  -3   9       39.52       37.79      2.07 o
  -1  -3   9        1.24       12.55      2.50 o
   0  -3   9       33.77       39.06      1.72 o
   1  -3   9        8.62        4.95      1.83 o
   2  -3   9      200.84      185.11      4.19 o
   3  -3   9     1128.06     1099.76     32.54 o
   4  -3   9       19.02       20.50      1.83 o
   5  -3   9        0.07        2.23      1.99 o
   6  -3   9       14.79       13.71      1.91 o
   7  -3   9        0.27        1.33      2.87 o
   8  -3   9       42.07       45.09      3.49 o
   9  -3   9        0.79        5.42      4.54 o
 -10  -2   9        1.28        2.51      3.44 o
  -9  -2   9       23.25       26.17      3.27 o
  -8  -2   9        7.38        7.29      2.91 o
  -7  -2   9      139.41      138.57      4.84 o
  -6  -2   9       27.11       34.22      2.36 o
  -5  -2   9        6.80        5.82      2.10 o
  -4  -2   9       17.06       18.84      1.65 o
  -3  -2   9      183.95      183.66      6.89 o
  -2  -2   9      108.37      108.52      4.89 o
  -1  -2   9        4.38        6.80      1.93 o
   0  -2   9       21.68       16.24      1.70 o
   1  -2   9       56.45       48.60      1.88 o
   2  -2   9       32.68       39.10      2.08 o
   3  -2   9       96.21       76.45      1.95 o
   4  -2   9        6.22        5.46      1.62 o
   5  -2   9        3.09        2.88      1.85 o
   6  -2   9       46.33       38.18      2.08 o
   7  -2   9       49.96       47.14      3.20 o
   8  -2   9        2.95        2.19      3.41 o
   9  -2   9       18.34       23.29      3.09 o
 -10  -1   9       22.51       20.42      3.36 o
  -9  -1   9       71.79       72.99      3.28 o
  -8  -1   9        1.40        3.56      3.47 o
  -7  -1   9       47.31       45.80      2.44 o
  -6  -1   9      120.43      128.12      4.17 o
  -5  -1   9      207.30      218.47      6.51 o
  -4  -1   9      281.09      299.77      7.66 o
  -3  -1   9        7.86        7.40      1.84 o
  -2  -1   9       45.51       39.54      2.88 o
  -1  -1   9       13.65       13.35      1.53 o
   0  -1   9      811.16      758.06     11.25 o
   1  -1   9       25.11       19.95      1.46 o
   2  -1   9       95.98       89.99      2.62 o
   3  -1   9      188.70      196.07      4.59 o
   4  -1   9        9.39       11.41      1.68 o
   5  -1   9       69.39       63.99      2.10 o
   6  -1   9       14.70       16.24      2.00 o
   7  -1   9      120.32      140.84      2.92 o
   8  -1   9        0.15        5.07      3.43 o
   9  -1   9       33.90       49.28      4.02 o
 -11   0   9       16.17       18.55      4.05 o
 -10   0   9       38.59       39.49      3.37 o
  -9   0   9      142.09      158.64      3.25 o
  -8   0   9        6.61        7.83      2.23 o
  -7   0   9       33.07       35.67      1.99 o
  -6   0   9       18.19       18.37      1.82 o
  -5   0   9      126.60      140.17      3.49 o
  -4   0   9       43.63       49.24      2.47 o
  -3   0   9      493.82      474.36     15.48 o
  -2   0   9      315.68      298.13      5.26 o
  -1   0   9       77.97       74.42      2.45 o
   0   0   9      169.11      167.48      3.79 o
   1   0   9      213.04      206.11      3.37 o
   2   0   9       86.45       94.06      2.99 o
   3   0   9        0.03        1.72      1.59 o
   4   0   9       29.22       39.82      1.95 o
   5   0   9       35.21       35.73      2.48 o
   6   0   9        0.83        1.20      2.30 o
   7   0   9       32.22       36.68      2.44 o
   8   0   9       18.59       16.23      3.71 o
   9   0   9      104.70      100.01      4.42 o
 -11   1   9        3.58        9.36      4.10 o
 -10   1   9       20.88       16.32      3.22 o
  -9   1   9       66.23       69.13      3.03 o
  -8   1   9        6.46       10.42      2.25 o
  -7   1   9       20.07       27.72      2.20 o
  -6   1   9        0.04        1.97      1.80 o
  -5   1   9      256.79      295.08      7.76 o
  -4   1   9       62.26       67.73      2.58 o
  -3   1   9      132.95      145.68      3.67 o
  -2   1   9       59.39       48.05      1.75 o
  -1   1   9       23.75       21.61      1.44 o
   0   1   9      389.05      408.97      5.33 o
   1   1   9       22.52       27.51      1.61 o
   2   1   9      235.03      207.80      5.44 o
   3   1   9       64.70       57.63      2.13 o
   4   1   9      138.22      130.17      5.23 o
   5   1   9       56.54       53.04      2.75 o
   6   1   9        0.26        4.44      2.91 o
   7   1   9       49.76       49.55      2.61 o
   8   1   9       19.69       25.10      3.67 o
 -11   2   9        0.95        8.87      3.67 o
 -10   2   9       16.04       21.64      2.72 o
  -9   2   9       36.93       45.57      2.90 o
  -8   2   9       57.30       63.00      2.69 o
  -7   2   9       19.51       20.21      2.08 o
  -6   2   9        7.52        9.40      1.65 o
  -5   2   9      143.47      137.35      3.52 o
  -4   2   9        0.04        0.77      1.81 o
  -3   2   9        7.21        5.12      1.64 o
  -2   2   9       12.17       13.23      1.68 o
  -1   2   9       40.16       37.63      1.44 o
   0   2   9       66.85       66.83      1.81 o
   1   2   9        0.19        2.35      1.78 o
   2   2   9      111.80      112.24      3.24 o
   3   2   9      358.17      317.13     14.98 o
   4   2   9      129.54      107.36      5.64 o
   5   2   9       23.36       14.75      2.69 o
   6   2   9        0.19        2.00      2.53 o
   7   2   9        4.93        5.27      2.84 o
   8   2   9       54.56       54.12      4.82 o
 -11   3   9       14.12       24.35      2.88 o
 -10   3   9        0.29        6.26      2.91 o
  -9   3   9        2.53        6.18      2.63 o
  -8   3   9      104.31      111.74      3.25 o
  -7   3   9       30.32       24.95      3.00 o
  -6   3   9       60.24       54.68      1.95 o
  -5   3   9        1.89        2.91      1.77 o
  -4   3   9       48.64       47.68      1.90 o
  -3   3   9       20.47       24.24      2.05 o
  -2   3   9      392.67      407.39     13.69 o
  -1   3   9       19.98       13.60      1.83 o
   0   3   9        0.01        2.13      2.32 o
   1   3   9        2.64        1.20      2.38 o
   2   3   9        3.09        6.63      2.26 o
   3   3   9       54.00       36.91      2.67 o
   4   3   9        0.25        3.07      2.59 o
   5   3   9       10.43       11.33      2.72 o
   6   3   9        0.30        1.80      2.73 o
   7   3   9        1.18        4.72      2.99 o
 -11   4   9        5.87        9.63      2.94 o
 -10   4   9       31.81       30.12      2.93 o
  -9   4   9        1.61        2.22      2.87 o
  -8   4   9       64.83       73.94      4.38 o
  -7   4   9       15.73       10.92      2.91 o
  -6   4   9       12.12       13.81      1.81 o
  -5   4   9      142.67      153.74      4.33 o
  -4   4   9       16.84       13.57      2.00 o
  -3   4   9       20.20       17.20      2.08 o
  -2   4   9       13.01       14.33      2.40 o
  -1   4   9       10.65        9.27      1.93 o
   0   4   9      114.68       97.95      2.26 o
   1   4   9       21.97       22.36      2.38 o
   2   4   9       24.60       22.06      2.62 o
   3   4   9       12.53       14.05      2.64 o
   4   4   9        3.97        1.88      2.66 o
   5   4   9       29.07       35.74      2.86 o
   6   4   9       78.68       93.04      3.76 o
   7   4   9       17.60       20.91      3.12 o
 -11   5   9       10.72       14.79      3.13 o
 -10   5   9       51.91       51.34      3.80 o
  -9   5   9       12.36        3.00      3.24 o
  -8   5   9       31.49       24.66      3.02 o
  -7   5   9        2.98        5.18      3.45 o
  -6   5   9       71.14       64.68      2.48 o
  -5   5   9      103.79      108.19      2.34 o
  -4   5   9      487.47      477.24     15.47 o
  -3   5   9        0.87        1.24      2.65 o
  -2   5   9       38.46       27.80      3.12 o
  -1   5   9        0.06        3.94      2.69 o
   0   5   9       25.33       23.02      2.48 o
   1   5   9       58.83       61.91      3.71 o
   2   5   9        0.29        1.45      2.65 o
   3   5   9       17.83       17.43      2.84 o
   4   5   9       14.60       21.86      2.71 o
   5   5   9        0.01        4.79      3.04 o
   6   5   9        4.04        4.33      3.37 o
 -11   6   9        1.52        3.34      4.43 o
 -10   6   9        0.04        0.23      5.75 o
  -9   6   9        0.00        1.54      3.87 o
  -8   6   9       18.65       13.96      3.03 o
  -7   6   9       22.06       25.08      2.94 o
  -6   6   9       27.56       30.40      2.82 o
  -5   6   9        3.82        3.44      1.98 o
  -4   6   9        1.23        2.50      2.03 o
  -3   6   9       67.30       60.26      2.76 o
  -2   6   9        1.20        2.65      3.34 o
  -1   6   9        2.12        3.54      2.13 o
   0   6   9        7.11        9.83      2.59 o
   1   6   9        3.83        7.13      2.67 o
   2   6   9       34.70       33.03      2.93 o
   3   6   9       35.34       40.85      3.18 o
   4   6   9        2.97        6.66      3.27 o
   5   6   9        0.00        2.46      3.55 o
 -11   7   9       10.21        6.38      3.78 o
 -10   7   9       19.99       17.22      3.54 o
  -9   7   9       22.81       23.17      3.37 o
  -8   7   9        0.14        6.79      4.94 o
  -7   7   9       62.96       64.80      3.24 o
  -6   7   9      212.33      216.99      8.72 o
  -5   7   9       50.88       53.85      2.10 o
  -4   7   9        5.15        5.02      2.13 o
  -3   7   9        1.79        4.05      2.11 o
  -2   7   9       60.09       56.91      2.07 o
  -1   7   9       52.04       45.46      2.82 o
   0   7   9       23.52       19.13      2.74 o
   1   7   9        0.02        1.94      2.86 o
   2   7   9       19.13       16.21      3.08 o
   3   7   9      106.01      121.71      6.02 o
   4   7   9       66.39       67.90      3.88 o
 -11   8   9        8.31        6.10      3.67 o
 -10   8   9        4.48        4.01      3.54 o
  -9   8   9       19.59       22.44      3.43 o
  -8   8   9       14.66       15.15      3.05 o
  -7   8   9       52.07       50.62      3.35 o
  -6   8   9       24.36       30.23      3.07 o
  -5   8   9       24.18       23.50      2.02 o
  -4   8   9       38.22       35.02      2.33 o
  -3   8   9        0.72        1.62      5.30 o
  -2   8   9        5.87        9.02      2.25 o
  -1   8   9       13.49       12.77      2.84 o
   0   8   9        0.05        2.12      2.76 o
   1   8   9       50.19       57.61      3.40 o
   2   8   9        2.80        4.13      3.32 o
   3   8   9      217.90      228.82      6.04 o
   4   8   9        7.10       10.69      3.73 o
 -10   9   9       11.46       17.19      4.47 o
  -9   9   9        0.04        2.69      4.58 o
  -8   9   9       14.91       16.02      3.30 o
  -7   9   9       94.22       94.66      4.88 o
  -6   9   9       14.25       14.80      3.02 o
  -5   9   9        0.41        1.69      3.44 o
  -4   9   9       12.79        8.76      2.20 o
  -3   9   9       19.47       18.80      2.28 o
  -2   9   9       85.23       84.97      4.11 o
  -1   9   9       15.60       15.49      3.70 o
   0   9   9        2.01        2.19      3.16 o
   1   9   9       90.58       89.35      5.09 o
   2   9   9       17.69       19.32      3.66 o
 -10  10   9        5.12       10.03      4.98 o
  -9  10   9       21.01       21.67      3.59 o
  -8  10   9       11.50       10.93      3.44 o
  -7  10   9      124.54      118.42      4.89 o
  -6  10   9        2.06        2.43      3.22 o
  -5  10   9       40.62       37.90      4.21 o
  -4  10   9       29.17       22.90      2.45 o
  -3  10   9       35.38       32.56      3.07 o
  -2  10   9        8.80        6.53      4.04 o
  -1  10   9       17.32       11.10      4.08 o
   0  10   9        5.09        6.75      3.48 o
   1  10   9        0.01        2.21      4.78 o
  -9  11   9        1.11        2.46      3.22 o
  -8  11   9        0.43        1.30      3.36 o
  -7  11   9        1.09        0.06      4.20 o
  -6  11   9       14.43       16.68      3.06 o
  -5  11   9       45.34       43.89      3.79 o
  -4  11   9        0.43        3.68      6.49 o
  -3  11   9       48.05       47.04      4.36 o
  -2  11   9       19.76       16.09      4.36 o
  -1  11   9       16.55       19.51      4.55 o
  -7  12   9        2.90        3.98      3.60 o
  -6  12   9       20.56       21.86      3.27 o
  -5  12   9       36.14       30.30      3.91 o
  -3  12   9       40.64       39.69      4.39 o
  -1 -11  10        1.55        5.86      3.39 o
   0 -11  10        0.46        1.57      3.86 o
   1 -11  10        0.78        3.26      3.30 o
   2 -11  10        3.40        1.65      3.24 o
   3 -11  10       34.42       34.91      3.99 o
   4 -11  10       13.60       20.80      3.34 o
   5 -11  10        0.13        1.85      3.66 o
   6 -11  10        2.17        0.62      3.70 o
  -3 -10  10       23.78       28.06      5.71 o
  -2 -10  10       16.20       22.75      4.14 o
  -1 -10  10        0.82        5.18      3.56 o
   0 -10  10        7.93       12.96      3.17 o
   1 -10  10       67.34       71.84      4.98 o
   2 -10  10       34.96       33.47      3.15 o
   3 -10  10        8.05        9.39      3.03 o
   4 -10  10       84.62       79.24      3.78 o
   5 -10  10       26.03       23.09      3.18 o
   6 -10  10        6.66        9.47      3.52 o
   7 -10  10       51.74       55.79      3.55 o
  -4  -9  10        5.99        5.88      4.87 o
  -3  -9  10        2.43        3.33      6.47 o
  -2  -9  10        4.61        7.32      3.03 o
  -1  -9  10       21.31       21.97      2.67 o
   0  -9  10       14.28       12.45      2.59 o
   1  -9  10        0.20        2.43      3.37 o
   2  -9  10       10.63       19.29      2.84 o
   3  -9  10       36.88       45.63      2.59 o
   4  -9  10        0.17        2.58      2.49 o
   5  -9  10        0.24        3.47      2.73 o
   6  -9  10        0.20        1.65      3.47 o
   7  -9  10       10.15       12.39      3.18 o
   8  -9  10        9.98       13.58      3.88 o
  -5  -8  10        1.23        2.89      6.90 o
  -4  -8  10        4.41        4.66      3.80 o
  -3  -8  10      129.71      124.45     10.80 o
  -2  -8  10       88.78       97.04      5.40 o
  -1  -8  10       15.99       19.06      2.44 o
   0  -8  10       27.02       25.57      3.20 o
   1  -8  10        5.16        2.30      3.20 o
   2  -8  10       52.89       48.03      3.87 o
   3  -8  10        0.16        3.30      2.94 o
   4  -8  10       22.73       25.25      2.32 o
   5  -8  10        1.14        2.93      2.34 o
   6  -8  10       12.50       17.80      3.01 o
   7  -8  10       66.78       65.87      3.30 o
   8  -8  10       36.81       37.87      3.80 o
  -6  -7  10       24.24       14.51      5.42 o
  -5  -7  10       48.89       54.77     10.28 o
  -4  -7  10        7.13        5.77      3.59 o
  -3  -7  10       90.59       87.69      7.62 o
  -2  -7  10        4.93        8.48      2.32 o
  -1  -7  10      103.14      104.55      7.76 o
   0  -7  10        3.18        6.30      2.39 o
   1  -7  10       12.49       14.57      2.47 o
   2  -7  10       20.50       18.25      2.11 o
   3  -7  10        4.30        3.19      1.92 o
   4  -7  10        8.08        8.88      2.14 o
   5  -7  10       43.06       55.03      2.39 o
   6  -7  10       14.84       18.51      2.77 o
   7  -7  10       15.24       16.47      3.49 o
   8  -7  10       24.97       24.94      4.21 o
   9  -7  10       54.48       52.09      6.29 o
  -7  -6  10       30.22       28.43      5.83 o
  -6  -6  10       58.13       55.05      5.48 o
  -5  -6  10        1.92        6.80      6.00 o
  -4  -6  10       75.93       70.57      6.75 o
  -3  -6  10       54.44       52.36      3.11 o
  -2  -6  10       80.44       80.74      3.86 o
  -1  -6  10        5.14        4.90      2.33 o
   0  -6  10      222.80      194.66     12.76 o
   1  -6  10        0.58        2.37      1.96 o
   2  -6  10       68.75       68.07      2.45 o
   3  -6  10        8.56        8.11      2.04 o
   4  -6  10       18.68       19.44      2.33 o
   5  -6  10        0.07        1.25      2.29 o
   6  -6  10       35.55       33.71      3.24 o
   7  -6  10      178.34      158.84     13.85 o
   8  -6  10        6.65        4.54      3.93 o
   9  -6  10       41.51       39.75      3.38 o
  -8  -5  10       15.18       12.40      4.39 o
  -7  -5  10       12.63        9.14      4.48 o
  -6  -5  10       31.58       31.59      4.78 o
  -5  -5  10        0.04        1.27      3.06 o
  -4  -5  10       73.09       70.24      3.94 o
  -3  -5  10       34.55       39.14      2.49 o
  -2  -5  10      101.97       93.72      5.74 o
  -1  -5  10      186.29      134.05      7.79 o
   0  -5  10      299.33      282.29     13.74 o
   1  -5  10      187.71      182.96      7.46 o
   2  -5  10        7.76        6.34      2.13 o
   3  -5  10        9.85       11.62      2.16 o
   4  -5  10       63.77       73.83      3.95 o
   5  -5  10        5.85        5.78      2.00 o
   6  -5  10       13.18       19.04      2.42 o
   7  -5  10       58.37       59.85      4.27 o
   8  -5  10        7.08        6.46      3.19 o
   9  -5  10       29.76       31.80      3.35 o
  -8  -4  10        0.87        0.00      3.64 o
  -7  -4  10       49.99       46.17      3.66 o
  -6  -4  10        0.08        1.18      3.06 o
  -5  -4  10       47.98       42.58      2.50 o
  -4  -4  10        0.04        1.80      2.65 o
  -3  -4  10      100.92       83.22      6.86 o
  -2  -4  10       12.11        4.59      2.07 o
  -1  -4  10       11.25       11.20      2.13 o
   0  -4  10       84.01       82.50      2.61 o
   1  -4  10      165.31      139.91      5.36 o
   2  -4  10       44.60       50.75      2.15 o
   3  -4  10        6.24        5.54      1.84 o
   4  -4  10       34.23       28.20      1.99 o
   5  -4  10        5.67        5.56      2.00 o
   6  -4  10        2.14        2.24      2.20 o
   7  -4  10       22.40       26.99      3.06 o
   8  -4  10       16.01       18.51      3.34 o
   9  -4  10        1.81        4.67      3.22 o
  -9  -3  10        0.00        2.01      3.65 o
  -8  -3  10        0.64        1.05      4.01 o
  -7  -3  10       21.18       17.71      2.52 o
  -6  -3  10        0.66        1.80      2.68 o
  -5  -3  10       21.20       18.09      2.33 o
  -4  -3  10        5.11        7.42      2.14 o
  -3  -3  10       36.81       32.74      2.65 o
  -2  -3  10       39.02       36.22      2.31 o
  -1  -3  10       16.14       11.76      2.48 o
   0  -3  10       71.86       86.59      2.60 o
   1  -3  10      142.49      135.32      5.05 o
   2  -3  10       79.64       67.70      1.99 o
   3  -3  10      124.50      120.31      6.97 o
   4  -3  10       53.26       45.25      2.12 o
   5  -3  10       34.10       36.83      1.95 o
   6  -3  10       10.92        6.23      2.03 o
   7  -3  10       12.60       11.02      2.92 o
   8  -3  10        0.06        1.51      3.97 o
   9  -3  10       19.66       21.80      3.42 o
 -10  -2  10       11.67       16.72      3.52 o
  -9  -2  10       11.09       10.26      3.30 o
  -8  -2  10        8.95        5.22      3.06 o
  -7  -2  10        4.80        5.98      2.76 o
  -6  -2  10       14.38       12.49      2.34 o
  -5  -2  10        0.00        0.98      2.35 o
  -4  -2  10        1.57        0.66      2.97 o
  -3  -2  10      107.39       95.48      5.10 o
  -2  -2  10       28.30       26.09      1.92 o
  -1  -2  10       11.61       10.98      2.88 o
   0  -2  10        4.52        0.00      2.06 o
   1  -2  10       33.86       36.21      2.93 o
   2  -2  10       57.83       57.40      2.07 o
   3  -2  10       47.28       37.85      1.71 o
   4  -2  10        9.07       10.56      1.70 o
   5  -2  10       34.25       40.89      2.08 o
   6  -2  10       12.10       11.26      2.05 o
   7  -2  10        0.06        0.75      2.96 o
   8  -2  10        7.89       10.93      3.08 o
   9  -2  10       44.26       43.41      3.41 o
 -10  -1  10       13.29       13.45      3.42 o
  -9  -1  10       45.83       46.59      3.34 o
  -8  -1  10      150.50      150.15      5.03 o
  -7  -1  10        9.26        9.92      2.37 o
  -6  -1  10       28.67       24.81      2.09 o
  -5  -1  10      103.01       91.20      2.95 o
  -4  -1  10       35.76       27.29      2.42 o
  -3  -1  10      119.39      122.09      5.07 o
  -2  -1  10      487.50      452.81     16.24 o
  -1  -1  10        4.71        4.89      2.02 o
   0  -1  10      591.86      539.39     22.55 o
   1  -1  10      484.39      436.25     10.02 o
   2  -1  10        1.17        2.08      1.53 o
   3  -1  10      105.76       97.75      2.58 o
   4  -1  10       63.83       70.15      2.45 o
   5  -1  10       16.44       19.42      1.98 o
   6  -1  10       18.42       20.99      2.13 o
   7  -1  10        9.71       14.10      2.50 o
   8  -1  10        3.19        3.49      3.01 o
 -10   0  10       31.49       39.12      4.05 o
  -9   0  10      267.36      269.03     11.46 o
  -8   0  10      188.96      179.08      5.13 o
  -7   0  10        7.99        5.52      1.92 o
  -6   0  10       22.65       21.93      1.90 o
  -5   0  10       17.24       16.28      1.99 o
  -4   0  10      525.95      497.74     19.82 o
  -3   0  10      101.42      114.41      2.99 o
  -2   0  10        1.96        3.01      2.06 o
  -1   0  10      605.67      545.63     11.94 o
   0   0  10      645.76      620.68     23.80 o
   1   0  10      640.98      602.51     10.86 o
   2   0  10        3.28        5.67      1.55 o
   3   0  10        0.02        1.79      1.59 o
   4   0  10       24.25       27.32      1.98 o
   5   0  10       45.68       45.84      2.14 o
   6   0  10       16.71       15.52      2.18 o
   7   0  10       18.71       23.88      2.42 o
   8   0  10       70.72       87.45      3.51 o
 -11   1  10       21.82       24.77      4.13 o
 -10   1  10       60.54       49.98      5.72 o
  -9   1  10       82.73       84.71      3.84 o
  -8   1  10        0.88        4.69      2.50 o
  -7   1  10       74.46       70.67      2.48 o
  -6   1  10      201.69      190.33      5.63 o
  -5   1  10      193.63      190.21      8.10 o
  -4   1  10       24.00       24.80      1.94 o
  -3   1  10       60.68       60.91      2.63 o
  -2   1  10       46.60       38.72      1.83 o
  -1   1  10      626.58      628.57     18.50 o
   0   1  10      193.63      193.81      5.27 o
   1   1  10        5.90        9.33      1.66 o
   2   1  10      289.98      262.94     10.59 o
   3   1  10        0.65        3.37      2.34 o
   4   1  10        1.03        2.74      2.01 o
   5   1  10       12.26        9.89      2.42 o
   6   1  10      104.95       99.11      3.08 o
   7   1  10       15.97       17.18      2.64 o
   8   1  10       39.16       44.02      4.09 o
 -11   2  10        0.14        3.68      3.34 o
 -10   2  10        3.49        7.64      3.32 o
  -9   2  10        8.22       12.37      2.78 o
  -8   2  10       48.25       54.22      3.60 o
  -7   2  10        0.36        6.33      3.41 o
  -6   2  10      145.93      162.05      5.17 o
  -5   2  10        2.57        2.62      1.88 o
  -4   2  10      327.01      328.06      7.23 o
  -3   2  10        1.82        2.52      1.74 o
  -2   2  10       13.09       11.30      1.73 o
  -1   2  10       75.38       75.83      1.91 o
   0   2  10      163.68      153.02      3.68 o
   1   2  10       37.01       32.49      2.01 o
   2   2  10       94.15       80.41      2.74 o
   3   2  10        9.86       12.93      2.61 o
   4   2  10        0.39        3.20      2.61 o
   5   2  10       38.42       31.26      2.98 o
   6   2  10        1.79        2.71      2.82 o
   7   2  10      100.80      100.86      3.49 o
 -11   3  10       20.47       26.12      3.34 o
 -10   3  10       15.60       19.94      3.03 o
  -9   3  10       68.83       81.74      4.40 o
  -8   3  10        3.84        4.97      3.27 o
  -7   3  10        0.06        1.69      3.51 o
  -6   3  10        7.12        6.49      1.91 o
  -5   3  10       66.87       62.89      2.65 o
  -4   3  10       15.77       17.94      2.08 o
  -3   3  10      805.06      760.62     26.80 o
  -2   3  10      175.05      179.72      7.84 o
  -1   3  10        1.22        3.76      2.44 o
   0   3  10       14.96       15.39      2.00 o
   1   3  10       31.08       25.18      2.48 o
   2   3  10       10.02        3.43      2.43 o
   3   3  10       94.54       84.40      4.15 o
   4   3  10       18.82       14.88      2.77 o
   5   3  10        4.81       11.74      2.94 o
   6   3  10        9.19       13.28      3.02 o
   7   3  10       97.57       95.37      4.37 o
 -11   4  10        3.87        8.66      3.60 o
 -10   4  10       11.30       15.05      3.77 o
  -9   4  10        1.89        4.71      3.98 o
  -8   4  10      128.38      145.13      9.85 o
  -7   4  10      177.82      174.90      6.21 o
  -6   4  10       21.12       21.70      1.97 o
  -5   4  10      273.41      274.29     11.86 o
  -4   4  10       16.95       13.78      2.17 o
  -3   4  10        8.08        9.53      2.04 o
  -2   4  10      307.95      284.06     12.83 o
  -1   4  10       65.08       53.75      2.62 o
   0   4  10       17.05       17.45      2.36 o
   1   4  10        8.35        7.27      2.41 o
   2   4  10       44.47       44.75      2.78 o
   3   4  10        0.14        0.81      2.69 o
   4   4  10       41.86       52.00      3.20 o
   5   4  10        1.02        4.59      2.89 o
   6   4  10       37.99       49.20      3.24 o
 -11   5  10       54.42       56.39      4.18 o
 -10   5  10        1.33        3.63      3.69 o
  -9   5  10       86.79       86.83      3.99 o
  -8   5  10       73.04       71.07      3.55 o
  -7   5  10      111.52      109.39      5.86 o
  -6   5  10        0.13        4.19      2.60 o
  -5   5  10       12.88       10.42      2.38 o
  -4   5  10      417.32      393.41     17.16 o
  -3   5  10        7.64        4.47      2.12 o
  -2   5  10      107.55       93.40      5.68 o
  -1   5  10       20.01       20.91      2.58 o
   0   5  10      258.44      267.40      8.24 o
   1   5  10      125.25      126.86      5.66 o
   2   5  10       76.54       72.48      3.25 o
   3   5  10        0.03        0.00      4.65 o
   4   5  10       27.65       38.28      3.31 o
   5   5  10        7.85       12.55      3.36 o
 -11   6  10        3.01        3.27      3.91 o
 -10   6  10        4.47        3.61      3.68 o
  -9   6  10       80.66       84.70      3.97 o
  -8   6  10        0.74        5.08      3.84 o
  -7   6  10        3.37        4.46      3.34 o
  -6   6  10       47.18       53.69     11.54 o
  -5   6  10        0.03        0.40      3.17 o
  -4   6  10      110.97      102.81      6.30 o
  -3   6  10      103.36      100.84      6.02 o
  -2   6  10       80.14       73.30      3.01 o
  -1   6  10       21.36       19.86      3.54 o
   0   6  10      174.69      175.21      4.21 o
   1   6  10       31.88       43.05      2.92 o
   2   6  10        4.32        3.03      2.87 o
   3   6  10       16.42       12.20      3.23 o
   4   6  10       15.42       17.04      3.49 o
   5   6  10        6.90       13.98      3.74 o
 -11   7  10        0.04        6.65      6.48 o
 -10   7  10        0.20        3.14      4.35 o
  -9   7  10        2.07        4.02      3.93 o
  -8   7  10       59.50       64.57      4.70 o
  -7   7  10       26.40       30.19      4.75 o
  -6   7  10        6.94        7.29      3.48 o
  -5   7  10       44.82       47.69      2.45 o
  -4   7  10        9.87       10.67      2.25 o
  -3   7  10       24.82       20.32      2.73 o
  -2   7  10        3.45        2.30      3.40 o
  -1   7  10      186.82      188.27      5.59 o
   0   7  10        2.47        3.74      2.74 o
   1   7  10       27.23       30.35      3.08 o
   2   7  10        9.90       12.56      3.30 o
   3   7  10       14.20       21.87      3.50 o
   4   7  10        0.01        2.44      3.60 o
 -10   8  10        3.30        5.43      4.19 o
  -9   8  10        4.31        6.26      3.51 o
  -8   8  10        1.95        7.98      3.33 o
  -7   8  10      121.33      119.74      9.00 o
  -6   8  10        1.11        3.48      3.76 o
  -5   8  10       49.77       49.65      2.25 o
  -4   8  10        0.76        1.46      2.28 o
  -3   8  10        0.60        1.19      2.80 o
  -2   8  10        0.64        1.46      3.45 o
  -1   8  10       40.55       44.42      4.06 o
   0   8  10       24.67       28.06      3.28 o
   1   8  10       53.48       51.42      3.58 o
   2   8  10       41.05       50.55      3.63 o
   3   8  10       74.66       88.40      4.11 o
 -10   9  10       43.73       42.24      5.19 o
  -9   9  10        0.19        3.11      4.45 o
  -8   9  10        0.16        4.80      4.21 o
  -7   9  10       79.76       76.45      3.69 o
  -6   9  10       22.72       20.21      3.28 o
  -5   9  10       11.91       14.75      3.18 o
  -4   9  10        0.17        0.57      3.06 o
  -3   9  10        0.62        0.37      3.19 o
  -2   9  10        2.29        3.12      3.75 o
  -1   9  10        7.50        6.84      4.10 o
   0   9  10        2.84        2.39      4.16 o
   1   9  10        0.85        0.28      3.78 o
  -9  10  10       36.26       41.71      4.74 o
  -8  10  10        0.63        2.08      3.51 o
  -7  10  10        3.01        3.84      3.36 o
  -6  10  10        0.85        5.34      3.82 o
  -5  10  10       34.56       32.44      3.08 o
  -4  10  10        0.63        3.59      3.87 o
  -3  10  10        7.73        6.36      3.93 o
  -2  10  10       10.08        7.99      4.61 o
  -1  10  10       29.72       31.63      4.48 o
   0  10  10        0.00        3.05      3.46 o
  -7  11  10        1.24        3.82      3.83 o
  -6  11  10        3.20        1.37      3.47 o
  -5  11  10       23.57       22.94      3.76 o
  -4  11  10        7.02        6.90      3.93 o
  -3  11  10       31.42       28.46      4.42 o
  -2  11  10        2.20        3.97      4.50 o
   1 -11  11       21.30       21.70      3.56 o
   2 -11  11        6.12        5.52      3.29 o
   3 -11  11       67.19       66.75      5.42 o
   4 -11  11        1.31        3.58      3.36 o
  -2 -10  11        0.17        2.85      4.87 o
  -1 -10  11        7.09        9.87      3.33 o
   0 -10  11        7.70        7.34      3.27 o
   1 -10  11       27.99       35.53      3.23 o
   2 -10  11       12.04       15.46      3.31 o
   3 -10  11      145.64      175.64     10.32 o
   4 -10  11       56.37       56.96      3.02 o
   5 -10  11       37.62       31.52      3.84 o
   6 -10  11        2.40        3.74      3.79 o
  -3  -9  11       34.64       36.57      4.17 o
  -2  -9  11       76.73       85.27      5.93 o
  -1  -9  11       10.77       18.04      2.82 o
   0  -9  11       59.38       69.65      3.71 o
   1  -9  11       42.77       43.11      3.26 o
   2  -9  11       62.40       60.35      3.30 o
   3  -9  11        2.00        3.66      2.60 o
   4  -9  11        8.68        9.98      2.92 o
   5  -9  11       41.27       40.98      4.05 o
   6  -9  11       70.96       70.41      3.81 o
   7  -9  11       89.03       90.13      3.67 o
  -4  -8  11       10.78       10.88      3.96 o
  -3  -8  11       44.21       40.83      4.07 o
  -2  -8  11       30.67       38.42      4.03 o
  -1  -8  11        1.69        3.04      2.97 o
   0  -8  11       34.42       47.27      4.09 o
   1  -8  11      112.26      110.40      7.62 o
   2  -8  11       20.50       20.14      2.89 o
   3  -8  11       25.13       30.65      2.52 o
   4  -8  11        6.51        6.15      2.48 o
   5  -8  11        1.49        1.95      2.47 o
   6  -8  11       18.64       19.93      3.02 o
   7  -8  11       37.42       32.21      3.37 o
  -6  -7  11        3.78        1.54      7.37 o
  -5  -7  11        2.57        4.52      5.19 o
  -4  -7  11       16.45       17.48      3.86 o
  -3  -7  11        0.00        2.94      3.41 o
  -2  -7  11       24.30       28.30      2.97 o
  -1  -7  11        6.44       10.10      2.67 o
   0  -7  11        0.75        1.61      2.55 o
   1  -7  11       36.90       33.64      2.74 o
   2  -7  11        1.35        2.55      2.47 o
   3  -7  11       22.95       24.52      2.29 o
   4  -7  11        8.16        7.88      2.30 o
   5  -7  11       10.83        8.33      2.15 o
   6  -7  11        1.49        3.45      2.89 o
   7  -7  11        5.79        7.12      3.61 o
   8  -7  11        0.17        7.35      6.52 o
  -6  -6  11        8.69        5.63      5.32 o
  -5  -6  11       62.44       77.09      6.23 o
  -4  -6  11       10.39       14.99      4.10 o
  -3  -6  11       47.95       45.68      3.31 o
  -2  -6  11       11.05       10.25      3.16 o
  -1  -6  11       24.30       20.17      2.59 o
   0  -6  11       24.31       15.81      2.57 o
   1  -6  11       33.12       34.37      2.56 o
   2  -6  11       59.49       50.62      3.06 o
   3  -6  11       45.52       45.92      2.34 o
   4  -6  11       37.33       43.49      2.53 o
   5  -6  11        6.29        6.75      2.22 o
   6  -6  11        2.64        4.29      3.12 o
   7  -6  11        0.09        1.57      5.30 o
   8  -6  11        0.26        0.79      3.51 o
  -7  -5  11        7.93        5.82      4.21 o
  -6  -5  11        2.28        2.83      3.50 o
  -5  -5  11        4.46        6.04      3.28 o
  -4  -5  11        6.65        8.47      3.01 o
  -3  -5  11        4.43        5.87      2.93 o
  -2  -5  11        3.42        3.34      2.26 o
  -1  -5  11       10.81        7.48      2.35 o
   0  -5  11      160.99      147.85      8.55 o
   1  -5  11       27.84       36.39      2.35 o
   2  -5  11       31.15       26.51      2.74 o
   3  -5  11        0.83        3.81      2.16 o
   4  -5  11        0.12        2.78      2.25 o
   5  -5  11        3.35        5.91      2.19 o
   6  -5  11        3.43        5.23      2.58 o
   7  -5  11       11.90        9.87      3.27 o
   8  -5  11       21.52       27.19      3.69 o
  -8  -4  11        4.63        2.94      4.95 o
  -7  -4  11       17.31        9.65      3.98 o
  -6  -4  11        3.41        2.30      3.27 o
  -5  -4  11        2.36        3.56      3.00 o
  -4  -4  11        1.81        1.17      2.82 o
  -3  -4  11       58.28       52.54      3.85 o
  -2  -4  11        0.05        0.56      2.27 o
  -1  -4  11        0.11        1.85      2.25 o
   0  -4  11       96.76       77.47      4.76 o
   1  -4  11       13.64       11.33      2.40 o
   2  -4  11       50.01       51.26      2.67 o
   3  -4  11       41.81       43.12      2.61 o
   4  -4  11        1.52        1.68      1.99 o
   5  -4  11        4.89        4.28      1.89 o
   6  -4  11       12.93       10.15      2.23 o
   7  -4  11        2.52        3.04      3.19 o
   8  -4  11       21.72       23.25      3.48 o
  -8  -3  11        0.00        2.00      5.08 o
  -7  -3  11       17.12       18.85      2.80 o
  -6  -3  11       24.47       24.53      2.64 o
  -5  -3  11        5.91        8.04      2.34 o
  -4  -3  11       16.59       14.07      2.92 o
  -3  -3  11      194.49      182.19     13.33 o
  -2  -3  11       57.78       52.61      3.15 o
  -1  -3  11        8.15       12.45      3.36 o
   0  -3  11        4.86        2.98      2.27 o
   1  -3  11       46.04       46.90      2.50 o
   2  -3  11       12.90       15.65      1.89 o
   3  -3  11        2.04        3.67      1.73 o
   4  -3  11       88.82       87.02      2.83 o
   5  -3  11        0.00        0.86      1.88 o
   6  -3  11       84.78       98.91      3.40 o
   7  -3  11       11.82       13.86      3.31 o
   8  -3  11       12.96       10.61      3.56 o
  -9  -2  11        1.27        1.51      4.60 o
  -8  -2  11       13.27       11.18      3.39 o
  -7  -2  11       48.40       57.99      2.89 o
  -6  -2  11       14.20       18.09      2.52 o
  -5  -2  11       26.41       35.98      3.02 o
  -4  -2  11        5.83        8.43      2.49 o
  -3  -2  11      217.51      218.12      4.78 o
  -2  -2  11       12.07       12.31      3.02 o
  -1  -2  11       50.77       48.16      3.35 o
   0  -2  11        7.70       11.00      3.17 o
   1  -2  11       94.69       78.65      4.66 o
   2  -2  11        0.29        0.63      1.65 o
   3  -2  11        6.85        5.71      1.68 o
   4  -2  11      114.81      114.62      5.02 o
   5  -2  11        8.78        7.38      2.02 o
   6  -2  11      131.98      128.76      6.33 o
   7  -2  11       11.33        8.30      3.18 o
   8  -2  11        1.98        1.66      3.49 o
  -9  -1  11       10.43        6.26      3.23 o
  -8  -1  11       55.93       57.73      3.67 o
  -7  -1  11       16.51       17.96      2.51 o
  -6  -1  11       45.90       48.84      2.26 o
  -5  -1  11       35.53       34.56      2.43 o
  -4  -1  11       87.43       84.82      2.92 o
  -3  -1  11       22.43       24.54      2.36 o
  -2  -1  11      142.13      139.60     10.96 o
  -1  -1  11       14.72        9.98      2.58 o
   0  -1  11        0.61        3.03      2.98 o
   1  -1  11       12.46       12.90      2.48 o
   2  -1  11        2.04        2.49      1.77 o
   3  -1  11        8.42       10.19      1.93 o
   4  -1  11       67.96       77.07      2.61 o
   5  -1  11       25.86       21.03      2.15 o
   6  -1  11      100.90      113.83      4.36 o
   7  -1  11       35.12       40.25      3.38 o
   8  -1  11        0.22        5.41      3.12 o
 -10   0  11        0.63        5.48      4.66 o
  -9   0  11       18.11       16.84      5.27 o
  -8   0  11       27.93       28.33      2.78 o
  -7   0  11       60.04       57.30      2.23 o
  -6   0  11       21.92       20.76      2.21 o
  -5   0  11       46.45       45.26      2.29 o
  -4   0  11        0.59        5.67      2.23 o
  -3   0  11       60.41       63.58      2.47 o
  -2   0  11      245.08      235.13      7.86 o
  -1   0  11       76.68       71.29      4.20 o
   0   0  11      135.98      137.12      6.91 o
   1   0  11      234.12      229.57     11.22 o
   2   0  11       57.03       60.83      2.32 o
   3   0  11        6.80        6.63      1.93 o
   4   0  11        9.66        9.86      2.30 o
   5   0  11       23.91       27.69      2.53 o
   6   0  11        0.64        2.34      2.62 o
   7   0  11       55.96       63.87      2.99 o
 -10   1  11        5.27       17.73      6.67 o
  -9   1  11       34.48       37.82      3.48 o
  -8   1  11       14.42       12.18      2.71 o
  -7   1  11        1.67        3.78      2.62 o
  -6   1  11       19.59       23.44      2.17 o
  -5   1  11        1.44        4.94      1.99 o
  -4   1  11       39.49       36.37      2.00 o
  -3   1  11      174.21      177.61      4.48 o
  -2   1  11       48.40       54.63      1.96 o
  -1   1  11      109.38      118.10      4.06 o
   0   1  11      375.79      313.17     14.99 o
   1   1  11        5.89        6.74      2.48 o
   2   1  11       13.47        8.58      1.87 o
   3   1  11        7.50       12.60      2.21 o
   4   1  11        2.54        4.19      2.33 o
   5   1  11        7.01       13.79      2.57 o
   6   1  11       39.74       46.47      2.98 o
   7   1  11      119.77      122.65      3.32 o
 -10   2  11        0.07        5.01      3.12 o
  -9   2  11        0.01        4.87      3.30 o
  -8   2  11       29.01       39.67      5.01 o
  -7   2  11        0.16        6.91      3.68 o
  -6   2  11        2.07        3.33      1.84 o
  -5   2  11        6.14        7.17      2.02 o
  -4   2  11        2.39        4.08      2.12 o
  -3   2  11      169.31      172.51      4.97 o
  -2   2  11      128.90      128.33      3.91 o
  -1   2  11       62.29       67.32      2.30 o
   0   2  11       84.53       84.43      5.13 o
   1   2  11       53.41       53.71      4.27 o
   2   2  11       18.71       19.56      2.54 o
   3   2  11        1.61        2.43      2.81 o
   4   2  11       51.65       46.20      3.03 o
   5   2  11       17.31       13.99      3.06 o
   6   2  11       40.76       39.12      3.06 o
 -10   3  11        4.20       11.32      4.61 o
  -9   3  11        4.50        5.09      3.61 o
  -8   3  11        0.10        6.81      3.91 o
  -7   3  11        1.57        5.25      3.00 o
  -6   3  11       23.60       23.12      2.09 o
  -5   3  11       14.97       15.90      2.02 o
  -4   3  11      151.25      147.85      6.41 o
  -3   3  11      338.75      344.40     15.13 o
  -2   3  11       19.57       19.69      2.21 o
  -1   3  11        0.14        1.81      2.04 o
   0   3  11       35.77       33.98      3.53 o
   1   3  11       69.50       51.66      6.01 o
   2   3  11       22.80       17.78      2.73 o
   3   3  11       29.75       19.16      2.88 o
   4   3  11       16.72       10.29      2.90 o
   5   3  11        1.29        3.52      3.21 o
   6   3  11        1.30        3.10      3.53 o
 -10   4  11       20.70       23.70      4.67 o
  -9   4  11        0.33        1.98      3.46 o
  -8   4  11        8.48        8.10      3.26 o
  -7   4  11        0.00        5.42      3.84 o
  -6   4  11       43.70       41.34      2.17 o
  -5   4  11        0.12        2.37      2.13 o
  -4   4  11       12.17       12.05      2.15 o
  -3   4  11       17.46       16.03      2.24 o
  -2   4  11        0.05        0.62      2.49 o
  -1   4  11        0.47        1.31      2.60 o
   0   4  11       41.89       37.47      3.66 o
   1   4  11       11.52        9.72      2.56 o
   2   4  11       39.40       36.05      2.94 o
   3   4  11        9.22        4.58      3.04 o
   4   4  11        1.53        2.81      3.95 o
   5   4  11        3.25        4.32      2.95 o
 -10   5  11       24.75       25.09      3.87 o
  -9   5  11       13.14       13.47      3.49 o
  -8   5  11        0.00        3.54      3.77 o
  -7   5  11        8.07       11.70      3.09 o
  -6   5  11        1.96        3.22      2.85 o
  -5   5  11        6.50        6.02      2.21 o
  -4   5  11        1.90        4.30      2.45 o
  -3   5  11       77.34       75.97      3.77 o
  -2   5  11        5.34        3.16      2.64 o
  -1   5  11      193.77      199.01     11.59 o
   0   5  11       14.34       18.03      3.48 o
   1   5  11        8.56       10.49      2.84 o
   2   5  11       34.88       39.42      3.18 o
   3   5  11        0.05        2.41      7.30 o
   4   5  11        0.71        2.08      4.30 o
 -10   6  11       10.61        8.55      3.77 o
  -9   6  11        7.53        5.83      3.63 o
  -8   6  11       37.35       34.65      3.49 o
  -7   6  11       25.11       28.56      3.24 o
  -6   6  11        4.85        2.23      3.59 o
  -5   6  11        9.84       10.13      2.34 o
  -4   6  11       50.86       46.78      2.46 o
  -3   6  11       65.59       59.89      3.30 o
  -2   6  11      168.87      166.99      4.40 o
  -1   6  11      170.76      157.93      8.83 o
   0   6  11       70.33       76.83      4.42 o
   1   6  11       43.16       44.31      3.17 o
   2   6  11       46.40       56.07      3.45 o
   3   6  11        5.39        5.62      3.37 o
   4   6  11        0.86        2.89      3.64 o
 -10   7  11        4.29        4.78      3.93 o
  -9   7  11        9.35        8.49      3.74 o
  -8   7  11        9.47       11.10      3.46 o
  -7   7  11        2.49        2.87      5.45 o
  -6   7  11        2.71        4.28      5.35 o
  -5   7  11        6.44        7.30      2.63 o
  -4   7  11       21.21       21.13      2.52 o
  -3   7  11        0.91        1.22      2.85 o
  -2   7  11        0.19        0.00      3.48 o
  -1   7  11        9.49       12.67      3.65 o
   0   7  11       66.12       61.78      4.34 o
   1   7  11        8.05        9.78      3.21 o
   2   7  11       19.03       18.30      3.56 o
   3   7  11        9.68        9.67      3.57 o
  -9   8  11       28.42       24.79      4.84 o
  -8   8  11        0.03        0.71      5.66 o
  -7   8  11        9.45        6.28      5.48 o
  -6   8  11       38.18       37.31      6.58 o
  -5   8  11       18.82       20.96      2.65 o
  -4   8  11       40.34       41.26      2.98 o
  -3   8  11        0.00        6.50      6.26 o
  -2   8  11        1.48        0.62      3.74 o
  -1   8  11        3.09        3.42      3.99 o
   0   8  11        1.45        3.41      4.33 o
   1   8  11       57.81       63.40      3.82 o
   2   8  11       74.58       85.92      4.02 o
  -9   9  11       11.80        7.10      5.56 o
  -8   9  11        1.01        1.36      5.86 o
  -7   9  11       11.16       12.71      4.50 o
  -6   9  11        4.11        8.75      4.52 o
  -5   9  11       72.61       80.40      6.96 o
  -4   9  11        1.48        1.61      3.09 o
  -3   9  11        0.68        1.71      3.85 o
  -2   9  11        4.17        6.40      4.07 o
  -1   9  11        4.18        3.17      4.28 o
   0   9  11        0.18        2.52      4.37 o
  -7  10  11       35.19       46.09      5.05 o
  -6  10  11        9.08       11.21      3.89 o
  -5  10  11        6.58       10.74      4.32 o
  -4  10  11       15.27       16.41      4.02 o
  -3  10  11        0.35        2.09      7.31 o
  -2  10  11       18.28       15.69      4.57 o
   0 -10  12        4.14        5.83      3.04 o
   1 -10  12        5.76        8.69      3.06 o
   2 -10  12       55.26       57.68      4.45 o
   3 -10  12      140.36      151.48      7.82 o
  -2  -9  12       11.24       10.42      4.00 o
  -1  -9  12        0.05        6.98      5.29 o
   0  -9  12        2.68        2.83      2.76 o
   1  -9  12        0.15        3.22      3.23 o
   2  -9  12        4.66        6.54      3.19 o
   3  -9  12        1.82        4.27      3.56 o
   4  -9  12        0.96        0.07      3.36 o
   5  -9  12      143.34      165.07      8.51 o
  -3  -8  12        3.11        3.27      3.36 o
  -2  -8  12        2.24        3.27      3.22 o
  -1  -8  12        8.41        7.72      2.77 o
   0  -8  12       52.12       51.74      4.29 o
   1  -8  12       21.02       20.83      3.09 o
   2  -8  12       29.79       30.60      3.11 o
   3  -8  12       31.04       29.00      2.96 o
   4  -8  12        6.37        9.82      2.89 o
   5  -8  12       92.47       92.34      3.35 o
   6  -8  12       50.94       50.36      3.34 o
  -5  -7  12       53.53       58.24      8.09 o
  -4  -7  12        0.03        1.73      3.87 o
  -3  -7  12        5.69        9.61      3.12 o
  -2  -7  12       52.35       53.58      4.10 o
  -1  -7  12       31.54       33.66      2.93 o
   0  -7  12       19.13       14.73      2.84 o
   1  -7  12        0.01        3.44      4.40 o
   2  -7  12        6.06        6.53      2.68 o
   3  -7  12       52.74       51.09      2.94 o
   4  -7  12        0.04        0.52      3.97 o
   5  -7  12       48.33       52.86      2.51 o
   6  -7  12       21.45       16.99      3.19 o
  -6  -6  12        3.62        1.60      5.32 o
  -5  -6  12       42.55       47.21      6.28 o
  -4  -6  12       21.14       27.69      4.61 o
  -3  -6  12        3.41        2.75      2.99 o
  -2  -6  12        0.46        2.09      4.07 o
  -1  -6  12       59.07       41.57      2.74 o
   0  -6  12        1.15        2.52      2.60 o
   1  -6  12       37.55       39.24      3.23 o
   2  -6  12        0.12        2.11      2.80 o
   3  -6  12       32.11       33.08      2.72 o
   4  -6  12        8.89       13.73      2.65 o
   5  -6  12       22.67       20.56      2.46 o
   6  -6  12       48.62       51.53      3.78 o
   7  -6  12        5.30        3.97      3.50 o
  -6  -5  12        1.51        3.20      3.62 o
  -5  -5  12       13.59       18.21      3.54 o
  -4  -5  12       39.27       45.92      3.54 o
  -3  -5  12        2.85        1.49      3.33 o
  -2  -5  12       10.43       13.47      3.05 o
  -1  -5  12        3.51        4.47      2.47 o
   0  -5  12       16.91       16.85      2.88 o
   1  -5  12        2.82        2.67      2.27 o
   2  -5  12       16.83       19.75      2.83 o
   3  -5  12        5.79        7.37      2.48 o
   4  -5  12        0.61        2.09      2.51 o
   5  -5  12       27.48       24.87      2.48 o
   6  -5  12        7.36        7.50      2.90 o
   7  -5  12        0.31        0.00      3.38 o
  -7  -4  12        1.95        5.38      3.66 o
  -6  -4  12       15.11       21.18      3.66 o
  -5  -4  12        1.06        3.44      3.33 o
  -4  -4  12        4.71        3.75      3.09 o
  -3  -4  12        5.00        8.85      3.65 o
  -2  -4  12        1.05        1.98      2.74 o
  -1  -4  12       67.95       70.02      6.88 o
   0  -4  12        3.58        5.97      2.72 o
   1  -4  12       16.27       18.37      2.63 o
   2  -4  12       34.48       29.92      2.41 o
   3  -4  12       62.82       64.25      3.49 o
   4  -4  12        9.67       13.36      2.00 o
   5  -4  12        0.00        1.38      2.55 o
   6  -4  12       18.21       20.32      2.65 o
   7  -4  12        0.00        1.84      3.26 o
  -8  -3  12        6.98        4.10      4.24 o
  -7  -3  12        2.53        2.09      3.53 o
  -6  -3  12        1.68        0.45      3.92 o
  -5  -3  12       41.44       51.27      3.42 o
  -4  -3  12        1.00        3.33      2.99 o
  -3  -3  12       11.97       18.83      3.42 o
  -2  -3  12       48.02       45.65      3.77 o
  -1  -3  12        6.41        5.77      3.40 o
   0  -3  12       21.37       17.44      3.24 o
   1  -3  12        4.14        6.42      2.75 o
   2  -3  12       21.83       22.23      2.83 o
   3  -3  12        0.86        1.43      2.49 o
   4  -3  12       47.42       55.22      2.10 o
   5  -3  12        0.93        1.54      2.18 o
   6  -3  12      246.18      231.42      5.66 o
   7  -3  12        0.24        0.00      3.88 o
  -8  -2  12        0.53        1.33      3.44 o
  -7  -2  12        6.03        5.70      2.76 o
  -6  -2  12        0.01        1.07      5.69 o
  -5  -2  12       43.92       46.63      3.21 o
  -4  -2  12      169.30      148.57     10.04 o
  -3  -2  12       98.19       93.24      6.73 o
  -2  -2  12      163.93      148.97      8.78 o
  -1  -2  12       41.71       36.55      5.53 o
   0  -2  12       31.30       24.90      2.75 o
   1  -2  12        0.46        0.67      3.17 o
   2  -2  12       60.48       63.90      5.17 o
   3  -2  12        0.51        1.51      2.80 o
   4  -2  12        3.38        3.20      2.12 o
   5  -2  12        4.59        7.17      2.46 o
   6  -2  12       23.39       27.43      2.47 o
   7  -2  12       26.01       17.84      3.39 o
  -9  -1  12       12.22        7.29      3.60 o
  -8  -1  12        0.03        0.37      3.39 o
  -6  -1  12        7.75        7.34      2.56 o
  -5  -1  12        0.41        1.31      2.38 o
  -4  -1  12      122.03      132.72      5.58 o
  -3  -1  12       52.51       51.55      3.39 o
  -2  -1  12        0.56        1.81      4.40 o
  -1  -1  12        1.80        1.05      3.41 o
   0  -1  12      115.32      104.99      6.75 o
   1  -1  12        5.93        7.37      2.65 o
   2  -1  12        7.37        5.10      2.73 o
   3  -1  12       14.19       10.37      2.42 o
   4  -1  12       17.47       14.57      2.42 o
   5  -1  12        4.99       11.12      2.55 o
   6  -1  12        0.58        1.03      4.03 o
   7  -1  12       14.40       20.56      7.01 o
  -9   0  12        0.48        6.15      5.58 o
  -8   0  12       26.59       27.74      3.70 o
  -7   0  12        2.47        1.97      2.92 o
  -6   0  12       70.18       66.68      2.76 o
  -5   0  12       80.94       68.37      3.00 o
  -4   0  12       26.67       28.28      2.58 o
  -3   0  12        1.25        1.33      3.03 o
  -2   0  12        0.27        3.62      4.26 o
  -1   0  12        3.10        5.30      2.91 o
   0   0  12       44.55       45.66      3.52 o
   1   0  12      164.96      163.88      8.19 o
   2   0  12        0.34        2.69      2.66 o
   3   0  12        6.83        8.16      2.09 o
   4   0  12        0.60        0.24      3.56 o
   5   0  12       61.20       61.33      3.50 o
   6   0  12        1.58        2.67      3.16 o
  -9   1  12        9.67       14.51      3.80 o
  -8   1  12       40.90       46.46      5.91 o
  -7   1  12        7.79       12.15      3.27 o
  -6   1  12        1.26        6.33      2.00 o
  -5   1  12       39.22       35.72      2.26 o
  -4   1  12        7.76       10.08      2.32 o
  -3   1  12       38.78       40.38      2.37 o
  -2   1  12      298.04      290.22     18.79 o
  -1   1  12      409.39      402.85     19.27 o
   0   1  12       44.33       47.17      3.48 o
   1   1  12      120.89      107.14     12.90 o
   2   1  12       34.52       27.69      4.78 o
   3   1  12        1.32        1.69      2.34 o
   4   1  12        0.03        0.69      3.46 o
   5   1  12       49.41       43.15      2.88 o
   6   1  12       73.73       78.53      4.72 o
 -10   2  12       58.64       61.70      4.65 o
  -9   2  12       22.59       28.24      3.88 o
  -8   2  12        7.11        8.11      3.44 o
  -7   2  12       36.12       36.60      3.36 o
  -6   2  12       26.61       27.45      2.30 o
  -5   2  12        9.65       11.36      2.33 o
  -4   2  12       19.21       24.09      2.34 o
  -3   2  12      207.97      206.56      4.60 o
  -2   2  12      424.32      417.06     14.17 o
  -1   2  12      121.77      110.43      4.26 o
   0   2  12       29.75       32.01      3.46 o
   1   2  12        2.15        4.54      3.56 o
   2   2  12       15.55       14.58      3.67 o
   3   2  12        0.00        3.19      2.46 o
   4   2  12       16.90       18.33      2.73 o
   5   2  12        0.03        1.38      2.86 o
 -10   3  12        2.21        6.17      4.50 o
  -9   3  12       16.25       23.93      3.76 o
  -8   3  12        0.03        6.61      4.48 o
  -7   3  12        1.67        4.78      3.21 o
  -6   3  12        8.46       13.45      2.20 o
  -5   3  12      182.81      174.28      5.82 o
  -4   3  12        7.61       11.83      2.27 o
  -3   3  12       70.52       74.68      2.54 o
  -2   3  12        1.95        4.64      2.21 o
  -1   3  12       19.98       19.88      2.28 o
   0   3  12       21.46       18.48      3.34 o
   1   3  12        0.40        1.13      3.50 o
   2   3  12       13.95       19.05      3.71 o
   3   3  12        0.68        2.91      2.93 o
   4   3  12        9.04        5.52      3.21 o
   5   3  12        0.66        6.98      4.95 o
 -10   4  12        0.13        4.69      3.80 o
  -9   4  12       10.40       12.90      3.85 o
  -8   4  12       18.74       22.45      3.50 o
  -7   4  12       62.31       66.74      3.59 o
  -6   4  12        0.47        2.65      2.38 o
  -5   4  12      136.89      141.19      5.12 o
  -4   4  12       18.73       19.69      2.38 o
  -3   4  12       80.51       80.31      3.41 o
  -2   4  12        4.60        7.15      2.28 o
  -1   4  12        1.61        2.17      2.63 o
   0   4  12        6.07        7.02      3.53 o
   1   4  12       11.01       16.71      3.62 o
   2   4  12        4.51        3.50      3.79 o
   3   4  12       10.34       20.25      3.23 o
   4   4  12        2.12        6.89      3.41 o
 -10   5  12       16.69       26.73      4.02 o
  -9   5  12       23.46       25.77      3.93 o
  -8   5  12       37.42       43.32      3.74 o
  -7   5  12       57.74       55.62      5.57 o
  -6   5  12        0.13        0.99      3.70 o
  -5   5  12       44.76       45.03      4.03 o
  -4   5  12        1.30        1.89      2.32 o
  -3   5  12      101.49      104.25      5.70 o
  -2   5  12       24.06       27.65      2.82 o
  -1   5  12        2.73        4.52      3.43 o
   0   5  12        6.47        5.64      3.48 o
   1   5  12       15.88       18.72      4.04 o
   2   5  12       13.11       16.34      4.21 o
   3   5  12       79.26       92.04      4.51 o
  -9   6  12      121.87      119.49      4.40 o
  -8   6  12        1.62        5.96      5.58 o
  -7   6  12       96.40      100.12      6.15 o
  -6   6  12        0.32        0.74      5.35 o
  -5   6  12       18.28       14.77      2.56 o
  -4   6  12        0.26        1.88      3.06 o
  -3   6  12       14.75       12.48      2.49 o
  -2   6  12       52.34       51.34      4.80 o
  -1   6  12        0.06        5.69      4.29 o
   0   6  12      151.32      136.20      4.90 o
   1   6  12       29.65       23.69      4.16 o
   2   6  12       23.27       25.61      4.44 o
   3   6  12        0.90        7.42      8.22 o
  -9   7  12      142.88      151.93     10.07 o
  -8   7  12        0.54        1.50      7.45 o
  -7   7  12        1.67        3.38      5.32 o
  -6   7  12       34.40       29.83      5.03 o
  -5   7  12        1.01        2.53      2.85 o
  -4   7  12       60.80       65.61      4.93 o
  -3   7  12       13.89       18.42      3.05 o
  -2   7  12      206.54      193.98      7.12 o
  -1   7  12        9.57        9.20      4.09 o
   0   7  12       20.96       20.33      4.21 o
   1   7  12        2.57        5.03      4.24 o
   2   7  12       15.10       13.81      4.46 o
  -8   8  12       26.52       28.66      6.17 o
  -7   8  12       14.96       11.64      5.83 o
  -6   8  12       34.76       34.53      4.73 o
  -5   8  12        2.52        4.32      3.98 o
  -4   8  12        0.04        0.89      3.08 o
  -3   8  12       16.97       17.49      3.99 o
  -2   8  12       62.83       69.69      4.55 o
  -1   8  12        0.81        1.53      4.27 o
   0   8  12       24.37       32.06      4.49 o
  -6   9  12       10.57        9.32      4.70 o
  -5   9  12        0.17        0.00      5.43 o
  -4   9  12        0.21        3.41      3.26 o
  -3   9  12        0.22        2.18      4.13 o
  -2   9  12        0.09        3.81      4.17 o
   1  -9  13      207.73      230.45     17.16 o
   2  -9  13       23.61       33.20      3.55 o
  -2  -8  13       86.09       84.50      8.91 o
  -1  -8  13       68.25       77.99      4.93 o
   0  -8  13       94.47       97.55      7.84 o
   1  -8  13       14.23       21.88      3.29 o
   2  -8  13       71.92       74.27      6.53 o
   3  -8  13       72.50       75.11      3.46 o
   4  -8  13        4.31        8.45      3.10 o
  -3  -7  13       13.41       14.69      3.83 o
  -2  -7  13        0.01        2.49      3.74 o
  -1  -7  13       45.14       45.39      3.91 o
   0  -7  13        2.93        1.56      3.41 o
   1  -7  13        0.33        0.44      4.18 o
   2  -7  13        0.49        2.12      3.46 o
   3  -7  13        0.59        0.00      3.76 o
   4  -7  13       80.30       82.72      3.56 o
   5  -7  13       56.15       65.72      3.38 o
  -5  -6  13        2.80        0.00      6.52 o
  -4  -6  13        0.00        1.77      4.63 o
  -3  -6  13       52.72       63.62      5.51 o
  -2  -6  13       19.43       26.87      3.56 o
  -1  -6  13        9.61        7.75      3.52 o
   0  -6  13       21.02       14.60      3.29 o
   1  -6  13        6.38        5.85      3.28 o
   2  -6  13       13.36       18.20      2.76 o
   3  -6  13       28.50       28.41      2.78 o
   4  -6  13       52.91       52.55      3.10 o
   5  -6  13        1.64        2.02      3.15 o
   6  -6  13        0.71        4.87      5.59 o
  -6  -5  13        0.17        4.01      4.98 o
  -5  -5  13        9.60       14.57      3.65 o
  -4  -5  13        0.12        1.34      4.57 o
  -3  -5  13        2.25        1.53      3.46 o
  -2  -5  13       21.31       14.22      4.55 o
  -1  -5  13       43.99       49.59      4.72 o
   0  -5  13        0.09        1.30      2.98 o
   1  -5  13       18.79       21.26      3.25 o
   2  -5  13       19.97       23.11      3.92 o
   3  -5  13        2.68        5.69      2.97 o
   4  -5  13       44.48       49.05      2.95 o
   5  -5  13        0.02        1.64      2.79 o
   6  -5  13       15.27        9.09      2.98 o
  -6  -4  13        1.76        4.96      3.74 o
  -5  -4  13        7.06        9.36      3.57 o
  -4  -4  13       48.06       53.13      4.40 o
  -3  -4  13       16.63       16.72      4.09 o
  -2  -4  13       62.65       59.04      4.26 o
  -1  -4  13       33.71       30.64      3.01 o
   0  -4  13       22.48       25.21      4.10 o
   1  -4  13       40.01       39.44      4.77 o
   2  -4  13      183.03      184.14     14.83 o
   3  -4  13       10.00        6.94      3.22 o
   4  -4  13       14.73       15.15      3.28 o
   5  -4  13        1.67        0.56      3.25 o
   6  -4  13       25.98       27.77      2.79 o
  -7  -3  13        9.79        6.69      3.68 o
  -6  -3  13        1.05        4.45      3.47 o
  -5  -3  13       31.34       37.25      3.56 o
  -4  -3  13      150.61      145.88     10.89 o
  -3  -3  13        3.21        1.29      3.63 o
  -2  -3  13       37.99       38.11      3.85 o
  -1  -3  13       52.56       60.05      7.03 o
   0  -3  13        1.07        2.59      3.52 o
   1  -3  13        2.45        4.34      2.89 o
   2  -3  13       21.08       20.90      3.17 o
   3  -3  13       25.76       27.31      3.28 o
   4  -3  13        1.28        1.42      5.62 o
   5  -3  13       38.43       47.73      3.36 o
   6  -3  13        9.54        9.89      2.78 o
  -7  -2  13       16.69       12.72      3.55 o
  -6  -2  13        0.34        1.48      4.34 o
  -5  -2  13       14.69       19.97      3.30 o
  -4  -2  13        1.08        0.80      3.64 o
  -3  -2  13       92.60      106.08     10.66 o
  -2  -2  13       36.28       44.51      5.81 o
  -1  -2  13        0.15        2.69      3.41 o
   0  -2  13       11.42       12.01      2.92 o
   1  -2  13        0.46        1.27      2.95 o
   2  -2  13        6.01        9.88      2.91 o
   3  -2  13       35.71       40.68      3.63 o
   4  -2  13       35.47       33.17      3.32 o
   5  -2  13        0.60        1.13      2.67 o
   6  -2  13        0.04        1.75      3.17 o
  -8  -1  13        2.17        3.01      4.79 o
  -7  -1  13        3.37        4.31      3.41 o
  -6  -1  13       46.51       53.31      2.95 o
  -5  -1  13      185.95      190.53      7.89 o
  -4  -1  13       65.83       65.57      9.18 o
  -3  -1  13        1.10        0.16      2.81 o
  -2  -1  13        0.41        3.14      2.72 o
  -1  -1  13       51.15       47.68      5.32 o
   0  -1  13        9.07       10.31      2.91 o
   1  -1  13       23.75       27.98      3.05 o
   2  -1  13        5.31        6.35      3.01 o
   3  -1  13       94.33      102.11      8.64 o
   4  -1  13      141.44      155.89      6.62 o
   5  -1  13       11.54       10.86      2.79 o
   6  -1  13        1.11        2.56      5.45 o
  -8   0  13        5.13       10.86      4.58 o
  -7   0  13        4.42        7.74      3.48 o
  -6   0  13       65.55       57.62      2.89 o
  -5   0  13        9.66        9.06      2.42 o
  -4   0  13       38.00       36.17      2.92 o
  -3   0  13       89.67       90.12      3.49 o
  -2   0  13       27.57       27.15      2.83 o
  -1   0  13       23.25       22.75      2.78 o
   0   0  13       30.16       32.47      3.24 o
   1   0  13       29.96       36.82      2.94 o
   2   0  13       98.05      104.09      7.15 o
   3   0  13       60.38       68.67      5.56 o
   4   0  13       61.90       68.56     10.53 o
   5   0  13       16.90       17.28      2.87 o
  -9   1  13        0.00        3.91      4.74 o
  -8   1  13        0.07        3.57      5.91 o
  -7   1  13       14.39       20.32      3.64 o
  -6   1  13       10.80       14.15      2.19 o
  -5   1  13       17.00       20.68      2.60 o
  -4   1  13        2.23        4.17      2.62 o
  -3   1  13        1.86        0.61      4.45 o
  -2   1  13      177.04      167.03     17.27 o
  -1   1  13        8.97       11.35      3.33 o
   0   1  13       43.33       33.22      3.62 o
   1   1  13        1.45        3.88      3.75 o
   2   1  13       31.65       31.71      4.05 o
   3   1  13        2.86        5.93      3.91 o
   4   1  13        2.09        3.83      3.91 o
   5   1  13       19.56       23.86      2.99 o
  -9   2  13        1.88       13.08      4.56 o
  -8   2  13        0.00        7.54      3.61 o
  -7   2  13        0.36        5.43      3.57 o
  -6   2  13       30.00       27.88      2.68 o
  -5   2  13       20.36       18.17      2.57 o
  -4   2  13        0.01        2.40      2.90 o
  -3   2  13       19.46       19.88      3.42 o
  -2   2  13        7.90        9.08      2.89 o
  -1   2  13        8.85       11.15      3.72 o
   0   2  13        1.22        4.39      3.48 o
   1   2  13       54.49       57.78      4.25 o
   2   2  13        0.00        0.11      3.81 o
   3   2  13        1.57        0.72      5.25 o
   4   2  13        4.46        6.89      4.15 o
  -9   3  13        6.76        9.87      4.03 o
  -8   3  13        1.13        6.82      3.72 o
  -7   3  13        6.77       11.50      3.55 o
  -6   3  13        9.97       17.24      2.95 o
  -5   3  13       98.16       98.48      2.97 o
  -4   3  13       96.25       99.57      3.76 o
  -3   3  13        4.22        4.79      2.45 o
  -2   3  13        7.16        7.86      2.87 o
  -1   3  13        2.17        3.35      3.56 o
   0   3  13       19.43       18.42      3.50 o
   1   3  13        5.51        9.36      3.89 o
   2   3  13        0.13        3.41      3.90 o
   3   3  13        8.65        8.18      4.07 o
   4   3  13       53.91       53.99      4.63 o
  -9   4  13        1.89        8.17      3.87 o
  -8   4  13        1.96        9.54      3.61 o
  -7   4  13        7.55       10.87      4.35 o
  -6   4  13        1.59        3.49      2.53 o
  -5   4  13      280.54      275.90     12.68 o
  -4   4  13      136.07      128.15      4.21 o
  -3   4  13        0.68        3.06      2.42 o
  -2   4  13       14.80       16.06      2.87 o
  -1   4  13       63.54       65.43      4.06 o
   0   4  13       30.35       28.42      4.09 o
   1   4  13        0.37        1.54      5.27 o
   2   4  13        7.68        7.75      4.13 o
   3   4  13       17.92       24.07      4.76 o
  -9   5  13        6.06       12.83      4.07 o
  -8   5  13        0.69        6.50      3.77 o
  -7   5  13        0.49        3.98      4.38 o
  -6   5  13       41.33       43.50      4.38 o
  -5   5  13      251.72      258.77     10.50 o
  -4   5  13        5.69        6.75      2.66 o
  -3   5  13        1.92        4.88      2.62 o
  -2   5  13       65.20       64.29      3.24 o
  -1   5  13        0.03        3.39      4.07 o
   0   5  13       42.65       41.78      4.44 o
   1   5  13        9.58       15.02      4.24 o
   2   5  13        4.42        5.88      4.55 o
  -8   6  13        1.69        4.60      4.84 o
  -7   6  13        4.57       10.15      4.30 o
  -6   6  13       14.11       11.80      4.41 o
  -5   6  13       64.51       60.81      2.99 o
  -4   6  13        0.49        1.11      2.67 o
  -3   6  13       10.61        8.11      3.03 o
  -2   6  13        0.55        1.01      3.42 o
  -1   6  13       39.80       41.07      4.48 o
   0   6  13       34.84       34.32      4.38 o
   1   6  13        1.01        6.80      4.42 o
  -8   7  13        0.02        4.88      7.23 o
  -7   7  13        7.06        7.91      4.64 o
  -6   7  13       11.16       13.07      4.28 o
  -5   7  13       14.31       12.36      2.84 o
  -4   7  13       60.12       67.02      3.08 o
  -3   7  13       56.94       58.90      3.57 o
  -2   7  13       15.44       17.10      4.37 o
  -1   7  13        7.01        6.41      6.35 o
   0   7  13       15.46       19.07      4.53 o
  -6   8  13        0.92        2.78      6.21 o
  -5   8  13       27.16       27.94      4.45 o
  -4   8  13        1.48        3.10      3.21 o
  -3   8  13       44.09       44.37      3.52 o
  -2   8  13        0.12        1.53      4.42 o
  -1  -7  14        4.65        2.65      3.62 o
   0  -7  14       34.00       42.25      3.87 o
   1  -7  14        0.32        1.93      3.75 o
   2  -7  14        1.98        2.12      3.76 o
   3  -7  14      103.53      119.02      6.26 o
  -3  -6  14        1.52        1.34      6.87 o
  -2  -6  14       23.26       34.38      4.85 o
  -1  -6  14       46.22       55.76      4.93 o
   0  -6  14       34.23       30.71      4.21 o
   1  -6  14       82.33       88.49      5.08 o
   2  -6  14       31.02       37.82      3.77 o
   3  -6  14       16.09       12.50      3.10 o
   4  -6  14        0.16        3.24      5.39 o
  -4  -5  14       35.93       47.42      4.10 o
  -3  -5  14        5.78       13.61      3.86 o
  -2  -5  14       30.89       38.08      6.44 o
  -1  -5  14       72.78       75.86      6.79 o
   0  -5  14       45.37       47.07      3.55 o
   1  -5  14        6.57        5.97      3.31 o
   2  -5  14        0.26        3.62      3.42 o
   3  -5  14        0.05        2.85      3.46 o
   4  -5  14        2.60        5.65      3.43 o
  -5  -4  14        0.84        0.13      4.30 o
  -4  -4  14       26.06       27.39      3.76 o
  -3  -4  14        0.13        2.20      4.32 o
  -2  -4  14        4.81        4.32      5.33 o
  -1  -4  14       81.81       82.07      9.60 o
   0  -4  14       88.13       89.24      5.22 o
   1  -4  14       58.70       54.39      3.96 o
   2  -4  14        9.08        8.97      3.39 o
   3  -4  14        1.31        4.43      4.13 o
   4  -4  14       24.94       28.42      3.61 o
  -6  -3  14       20.00       22.62      3.87 o
  -5  -3  14        5.52        7.20      3.66 o
  -4  -3  14        2.85        5.42      3.39 o
  -3  -3  14      198.73      197.75     17.26 o
  -2  -3  14       25.28       26.59      4.73 o
  -1  -3  14        2.81        1.92      3.16 o
   0  -3  14       32.94       29.88      4.78 o
   1  -3  14      107.27      108.35      8.56 o
   2  -3  14       58.57       58.74      4.56 o
   3  -3  14       63.03       59.59      4.81 o
   4  -3  14        1.03        4.41      4.19 o
   5  -3  14       60.70       64.42      8.73 o
  -6  -2  14        3.47        6.48      6.36 o
  -5  -2  14       32.03       40.35      4.23 o
  -4  -2  14        9.25       13.59      4.06 o
  -3  -2  14       12.40       13.88      3.78 o
  -2  -2  14       98.49       88.16      4.94 o
  -1  -2  14        0.90        3.69      3.77 o
   0  -2  14       36.90       39.84      5.80 o
   1  -2  14        6.52        8.78      3.03 o
   2  -2  14       30.44       32.39      3.25 o
   3  -2  14        4.04        9.85      3.34 o
   4  -2  14       14.51       13.69      3.35 o
  -7  -1  14        4.85        8.49      4.85 o
  -6  -1  14       12.15        9.73      3.02 o
  -5  -1  14       10.96       10.97      3.29 o
  -4  -1  14       37.79       33.85      4.42 o
  -3  -1  14        0.59        0.91      3.02 o
  -2  -1  14       28.61       32.92      3.28 o
  -1  -1  14      102.80       90.24      7.36 o
   0  -1  14       69.88       73.20      3.69 o
   1  -1  14       42.30       45.06      4.89 o
   2  -1  14        2.05        1.84      4.19 o
   3  -1  14       19.39       20.90      3.37 o
   4  -1  14       19.30       20.57      4.08 o
  -7   0  14       20.56       28.91      4.54 o
  -6   0  14       60.49       56.45      3.52 o
  -5   0  14        0.56        1.04      3.67 o
  -4   0  14       15.13       17.69      3.83 o
  -3   0  14        2.09        3.42      5.74 o
  -2   0  14        2.45        1.98      3.65 o
  -1   0  14       12.90       13.66      3.92 o
   0   0  14       22.73       25.80      4.17 o
   1   0  14        1.64        4.53      3.66 o
   2   0  14        7.01        5.56      3.78 o
   3   0  14        3.73        5.56      3.90 o
   4   0  14        2.14        2.49      5.22 o
  -7   1  14       21.71       30.82      6.04 o
  -6   1  14        4.94        5.87      3.08 o
  -5   1  14        3.49        3.17      3.71 o
  -4   1  14        3.63        2.45      3.80 o
  -3   1  14        7.66        7.57      3.66 o
  -2   1  14       24.25       23.73      3.85 o
  -1   1  14        2.26        2.93      3.47 o
   0   1  14        4.18        5.66      3.94 o
   1   1  14       32.19       28.19      5.77 o
   2   1  14       16.39       17.18      4.25 o
   3   1  14       63.17       64.06     11.06 o
   4   1  14        5.35        3.40      4.25 o
  -8   2  14      134.80      141.56      4.90 o
  -7   2  14       27.19       42.07      6.59 o
  -6   2  14       15.48       20.56      3.38 o
  -5   2  14       18.93       19.10      3.67 o
  -4   2  14        4.33        5.10      3.14 o
  -3   2  14        8.89        6.62      3.73 o
  -2   2  14        0.59        1.41      5.59 o
  -1   2  14        2.29        2.68      3.54 o
   0   2  14       31.23       33.24      4.09 o
   1   2  14        0.00        2.32      4.16 o
   2   2  14       11.69       14.05      4.19 o
   3   2  14      104.03      102.04     14.59 o
  -8   3  14       18.05       18.74      4.01 o
  -7   3  14       19.76       27.94      4.72 o
  -6   3  14        5.18        6.54      2.74 o
  -5   3  14       74.64       78.43      5.44 o
  -4   3  14        3.88        5.08      3.19 o
  -3   3  14       31.66       28.65      3.29 o
  -2   3  14        2.80        2.72      3.72 o
  -1   3  14       16.65       17.11      3.85 o
   0   3  14       49.03       54.98      5.54 o
   1   3  14       11.64        9.86      4.04 o
   2   3  14       29.92       35.46      6.87 o
  -7   4  14       69.82       65.90      4.83 o
  -6   4  14        0.04        7.99      5.39 o
  -5   4  14      105.33      102.16      3.29 o
  -4   4  14       21.85       20.05      2.74 o
  -3   4  14      135.28      137.85      9.06 o
  -2   4  14        8.95        9.41      4.13 o
  -1   4  14        4.62        5.09      3.89 o
   0   4  14       30.19       27.85      4.34 o
   1   4  14       44.44       58.03      4.48 o
   2   4  14        5.17        3.77      4.62 o
  -7   5  14       37.75       37.59      4.68 o
  -6   5  14       11.51       13.86      4.42 o
  -5   5  14       75.71       77.96      3.59 o
  -4   5  14        0.07        4.25      2.77 o
  -3   5  14       23.61       18.98      3.26 o
  -2   5  14        7.25        7.82      4.16 o
  -1   5  14       64.98       70.28      4.57 o
   0   5  14        0.52        3.28      7.24 o
   1   5  14       10.49       16.78      4.59 o
  -6   6  14       35.68       36.52      4.71 o
  -5   6  14        1.45        3.14      3.15 o
  -4   6  14        8.73       10.29      2.86 o
  -3   6  14       22.59       25.88      3.44 o
  -2   6  14        8.97        9.14      4.40 o
  -1   6  14        0.03        4.16      5.77 o
  -5   7  14        6.27        7.09      3.62 o
  -4   7  14        5.74        5.73      3.25 o
  -3   7  14       14.07       16.84      3.49 o
  -2  -5  15       52.56       59.14      8.42 o
  -1  -5  15       20.41       23.54      4.81 o
   0  -5  15        2.13        1.26      7.00 o
   1  -5  15        0.00        3.20      4.60 o
   2  -5  15        3.74        7.52      3.12 o
  -3  -4  15        1.63        3.03      6.62 o
  -2  -4  15        9.40       10.25      4.49 o
  -1  -4  15       27.06       23.28      4.34 o
   0  -4  15        1.92        3.39      3.65 o
   1  -4  15        6.36        9.34      3.54 o
   2  -4  15        4.47        6.97      3.64 o
  -4  -3  15        2.35        6.33      3.64 o
  -3  -3  15        0.08        3.21      6.30 o
  -2  -3  15       19.67       18.83      3.73 o
  -1  -3  15       43.86       48.28      6.14 o
   0  -3  15      140.62      140.86     13.10 o
   1  -3  15       13.52       13.36      3.56 o
   2  -3  15        3.32        3.39      3.43 o
   3  -3  15        0.45        3.33      3.65 o
  -5  -2  15        7.29        4.66      3.54 o
  -4  -2  15       17.19        7.81      4.20 o
  -3  -2  15        1.11        4.98      4.06 o
  -2  -2  15      128.77      136.65     11.83 o
  -1  -2  15      117.01      117.62      6.77 o
   0  -2  15       34.04       30.62      3.39 o
   1  -2  15       10.09        9.70      3.54 o
   2  -2  15        0.16        0.00      3.37 o
   3  -2  15       13.95       13.43      3.56 o
  -5  -1  15        2.22        1.43      3.46 o
  -4  -1  15       15.42       18.17      4.97 o
  -3  -1  15        1.21        4.09      3.98 o
  -2  -1  15       23.44       18.63      4.32 o
  -1  -1  15       16.93       15.73      4.26 o
   0  -1  15        1.33        0.00      4.06 o
   1  -1  15       41.25       47.68      6.67 o
   2  -1  15        7.24        6.64      4.35 o
   3  -1  15       12.88       14.22      4.28 o
  -6   0  15        1.89        2.41      4.14 o
  -5   0  15        0.24        4.56      5.49 o
  -4   0  15        0.14        0.00      5.10 o
  -3   0  15       33.56       36.68      4.19 o
  -2   0  15        0.01        2.86      4.15 o
  -1   0  15       34.98       33.15      4.42 o
   0   0  15        2.14        1.91      4.34 o
   1   0  15       13.82       15.43      4.18 o
   2   0  15       67.95       68.93     11.14 o
  -6   1  15        1.19        0.35      3.89 o
  -5   1  15        2.61        3.50      3.87 o
  -4   1  15        2.19        3.10      3.96 o
  -3   1  15       10.48       10.50      3.99 o
  -2   1  15        3.51        3.18      3.98 o
  -1   1  15       21.81       19.99      4.01 o
   0   1  15       59.74       60.00      4.49 o
   1   1  15       26.80       25.28      4.55 o
   2   1  15       51.96       46.73      4.40 o
  -6   2  15       13.94       12.02      4.00 o
  -5   2  15        0.00        0.69      5.00 o
  -4   2  15        0.00        1.48      4.07 o
  -3   2  15        2.84        2.52      6.53 o
  -2   2  15        0.30        3.65      3.93 o
  -1   2  15        1.47        3.30      4.28 o
   0   2  15        2.32        5.45      4.11 o
   1   2  15        3.34        4.31      4.17 o
  -6   3  15        4.72        7.52      4.78 o
  -5   3  15        0.67        7.08      5.12 o
  -4   3  15        0.33        7.47      4.03 o
  -3   3  15        9.28        8.68      4.19 o
  -2   3  15       20.73       23.25      4.37 o
  -1   3  15       11.93       10.36      4.10 o
   0   3  15        5.52       12.54      4.38 o
  -5   4  15       11.90       12.24      3.41 o
  -4   4  15        0.42        9.47      4.74 o
  -3   4  15        0.03        2.95      6.64 o
  -2   4  15        7.08        6.55      4.32 o
  -1   4  15        0.25        0.00      6.41 o
  -4   5  15        2.67        8.11      4.19 o
  -3   5  15        0.52        0.97      4.13 o
  -2   5  15        4.65        7.74      4.37 o
  -2  -2  16        3.44        3.19      4.32 o
  -1  -2  16       15.47       13.02      4.55 o
  -3  -1  16       20.69       23.50      4.64 o
  -2  -1  16       11.95       12.40      4.20 o
  -1  -1  16       64.05       68.50      4.91 o
   0  -1  16        5.04        5.15      4.66 o
  -3   0  16       13.57       12.86      4.46 o
  -2   0  16        0.54        6.58      6.12 o
  -1   0  16        4.98        3.79      6.95 o
  -3   1  16        6.42       10.80      4.31 o
  -2   1  16       14.02       13.65      4.34 o
  -1   1  16        3.19        3.77      4.23 o
 
